# Supplementary material for: Methyl 4-anilino-3-nitro­benzoate
Source: Acta Crystallogr Sect E Struct Rep Online. 2009 May 23;65(Pt 6):o1381. doi: 10.1107/S1600536809018923 (PMC2969563; doi:10.1107/S1600536809018923)
Supplement: Supplementary file 2 [file e-65-o1381-Isup2.hkl]

# 
# h,k,l, Fc-squared, Fo-squared, sigma(Fo-squared) and status flag 
# 
data_I
_shelx_title ' N in P2(1)/c' 
_shelx_refln_list_code          4 
_shelx_F_calc_maximum      221.82 
_exptl_crystal_F_000       568.00 
_reflns_d_resolution_high  0.8347 
 
loop_ 
 _symmetry_equiv_pos_as_xyz 
 'x, y, z' 
 '-x, y+1/2, -z+1/2' 
 '-x, -y, -z' 
 'x, -y-1/2, z-1/2' 
 
_cell_length_a    11.6410 
_cell_length_b    16.3490 
_cell_length_c     7.2490 
_cell_angle_alpha  90.000 
_cell_angle_beta  107.500 
_cell_angle_gamma  90.000 
 
_shelx_F_squared_multiplier     1.000 
 
loop_ 
 _refln_index_h 
 _refln_index_k 
 _refln_index_l 
 _refln_F_squared_calc 
 _refln_F_squared_meas 
 _refln_F_squared_sigma 
 _refln_observed_status 
   1   0   0    11060.31    11196.32     80.60 o 
   2   0   0      381.47      361.24      6.69 o 
   3   0   0     1489.71     1469.17     24.41 o 
   4   0   0      709.09      599.72      8.64 o 
   5   0   0     2090.96     2201.93     34.80 o 
   6   0   0      574.25      597.15     16.62 o 
   7   0   0       86.58       79.86      5.17 o 
   8   0   0       80.80       77.68     10.89 o 
   9   0   0        2.90        0.26      3.83 o 
  10   0   0        0.19        4.30      7.63 o 
  11   0   0        0.67        4.39      4.74 o 
  12   0   0       12.41        8.96     11.62 o 
  13   0   0       34.36       34.99      7.22 o 
   1   1   0      219.29      230.80      3.01 o 
   2   1   0     4906.21     4926.58     75.07 o 
   3   1   0      581.83      625.26     10.66 o 
   4   1   0      317.07      308.52     10.90 o 
   5   1   0     1295.23     1222.45     25.69 o 
   6   1   0       28.41       23.62      2.80 o 
   7   1   0      284.65      263.91     13.55 o 
   8   1   0        6.90        0.12      3.09 o 
   9   1   0        2.63        4.96      3.36 o 
  10   1   0       48.72       44.81      5.56 o 
  11   1   0       12.34       14.40      4.90 o 
  12   1   0        2.30        1.95      3.93 o 
  13   1   0       20.72       13.06      4.64 o 
   0   2   0      681.70      814.44      9.38 o 
   1   2   0     1282.71     1132.45      7.48 o 
   2   2   0     2970.78     2750.20     13.47 o 
   3   2   0       13.45        8.87      1.82 o 
   4   2   0      221.19      218.92      5.40 o 
   5   2   0      525.98      617.42     14.15 o 
   6   2   0       26.27       21.16      2.83 o 
   7   2   0        0.07        2.06      2.73 o 
   8   2   0       42.46       44.77      4.82 o 
   9   2   0       66.22       81.56      6.27 o 
  10   2   0       17.76       16.53      4.18 o 
  11   2   0       37.91       32.65      7.05 o 
  12   2   0        6.54        1.71      5.47 o 
  13   2   0       13.43        4.00      8.81 o 
   1   3   0     3929.21     4072.78     20.17 o 
   2   3   0     1046.12      863.96     19.57 o 
   3   3   0        9.09        8.54      1.75 o 
   4   3   0      404.56      447.42     17.28 o 
   5   3   0       20.30        0.31      7.31 o 
   6   3   0       22.79       20.37      4.17 o 
   7   3   0       71.26       69.55      5.31 o 
   8   3   0       65.99       52.28      5.75 o 
   9   3   0       33.37       46.31      4.78 o 
  10   3   0        0.33        1.83      4.33 o 
  11   3   0        6.95        4.89      8.58 o 
  12   3   0       13.60        2.64      4.57 o 
  13   3   0       12.44       11.10      6.93 o 
   0   4   0    10926.31    12231.90    203.63 o 
   1   4   0       14.87       14.31      2.93 o 
   2   4   0      868.01      880.08      8.70 o 
   3   4   0       24.74       20.52      2.09 o 
   4   4   0     1731.70     1928.97     15.58 o 
   5   4   0      204.32      157.02      5.44 o 
   6   4   0      617.27      624.51     11.60 o 
   7   4   0      228.00      254.39      8.18 o 
   8   4   0      731.30      711.98     19.62 o 
   9   4   0      181.53      177.49     14.30 o 
  10   4   0      201.33      157.17     14.45 o 
  11   4   0        4.86        6.79      4.40 o 
  12   4   0       35.51       21.96      5.24 o 
  13   4   0       11.89       13.47      4.12 o 
   1   5   0     1828.55     2011.68     35.16 o 
   2   5   0      271.72      289.13      7.99 o 
   3   5   0      371.12      365.50      6.50 o 
   4   5   0      176.49      145.81      4.84 o 
   5   5   0       96.61      111.70      3.55 o 
   6   5   0        0.68        1.65      2.55 o 
   7   5   0       88.87       79.90      5.51 o 
   8   5   0       10.80       14.80      4.16 o 
   9   5   0       62.19       65.99      6.17 o 
  10   5   0        6.15       12.39      5.45 o 
  11   5   0       10.01        8.70      5.06 o 
  12   5   0        2.53        0.98      4.43 o 
   0   6   0       52.05       42.56      4.16 o 
   1   6   0       67.96       63.96      4.21 o 
   2   6   0     1554.99     1401.90     12.87 o 
   3   6   0        2.15        3.39      1.81 o 
   4   6   0       12.47        4.02      3.05 o 
   5   6   0       81.77       86.20      4.85 o 
   6   6   0      175.76      162.43      7.72 o 
   7   6   0        1.33        2.38      6.02 o 
   8   6   0       31.13       30.65      6.81 o 
   9   6   0      412.52      428.51     35.42 o 
  10   6   0        0.65        9.64      4.18 o 
  11   6   0        4.92        6.07      6.07 o 
  12   6   0        6.86        0.26      5.64 o 
   1   7   0      609.15      621.63      9.82 o 
   2   7   0        2.80        0.75      1.97 o 
   3   7   0     1550.76     1651.81     20.86 o 
   4   7   0      249.39      226.94      8.13 o 
   5   7   0       32.65       28.98      3.02 o 
   6   7   0      119.18      110.26      5.72 o 
   7   7   0      116.06      123.20      8.86 o 
   8   7   0       72.81       74.83      7.46 o 
   9   7   0       81.42       84.20      7.42 o 
  10   7   0      159.45      170.76     19.03 o 
  11   7   0        3.45        2.82      4.36 o 
  12   7   0       14.80       10.97      4.79 o 
   0   8   0      382.56      372.88     12.48 o 
   1   8   0       14.02       10.08      2.68 o 
   2   8   0     1478.91     1616.82     16.29 o 
   3   8   0      974.74      983.30     12.61 o 
   4   8   0      110.77       84.85      4.23 o 
   5   8   0        4.86        0.54      2.23 o 
   6   8   0      150.18      159.09      6.55 o 
   7   8   0      454.29      459.81     12.92 o 
   8   8   0      549.55      624.15     15.54 o 
   9   8   0        5.71       12.73      4.85 o 
  10   8   0        2.76        0.39      4.64 o 
  11   8   0       71.23       62.06     11.39 o 
  12   8   0       15.26        9.40      7.58 o 
   1   9   0      324.70      322.78     26.90 o 
   2   9   0      219.69      197.36     12.07 o 
   3   9   0       91.57       77.56      7.29 o 
   4   9   0        0.98        3.56      2.25 o 
   5   9   0      145.84      132.25      6.11 o 
   6   9   0        3.70        5.72      5.97 o 
   7   9   0       82.06       74.86     12.63 o 
   8   9   0      160.37      180.10      9.30 o 
   9   9   0        7.06        5.94      5.40 o 
  10   9   0       18.07       12.16      4.98 o 
  11   9   0       17.21       22.05      7.33 o 
   0  10   0      452.32      392.04     14.72 o 
   1  10   0       45.92       38.18      5.05 o 
   2  10   0      425.51      437.62     13.29 o 
   3  10   0       86.71       83.47      4.82 o 
   4  10   0       47.84       57.29      4.27 o 
   5  10   0        0.20        1.93      3.93 o 
   6  10   0       37.56       34.62      3.97 o 
   7  10   0       23.48       31.25      5.28 o 
   8  10   0      418.92      318.21     22.51 o 
   9  10   0      157.37      141.28     24.31 o 
  10  10   0        8.46        1.44      9.77 o 
  11  10   0        1.22        1.93      5.83 o 
   1  11   0      298.42      309.50      9.57 o 
   2  11   0        5.19        1.68      4.27 o 
   3  11   0      602.17      536.31     11.52 o 
   4  11   0      109.86      107.41      5.71 o 
   5  11   0       15.51       17.24      3.93 o 
   6  11   0       13.02       15.70      3.13 o 
   7  11   0       29.94       37.89      5.25 o 
   8  11   0        3.82        4.05      5.47 o 
   9  11   0       58.25       64.87      7.73 o 
  10  11   0        3.33        1.77      6.25 o 
  11  11   0        0.48        0.00      8.45 o 
   0  12   0      218.21      172.64     15.34 o 
   1  12   0       56.30       47.86      6.91 o 
   2  12   0       77.60       90.76      5.69 o 
   3  12   0       53.08       49.56      5.47 o 
   4  12   0        0.02        2.62      2.69 o 
   5  12   0       98.56       90.67      9.44 o 
   6  12   0       66.51       53.70      5.57 o 
   7  12   0      111.91      128.31     16.85 o 
   8  12   0        5.29        2.68      8.31 o 
   9  12   0       15.41       23.61      8.41 o 
  10  12   0       17.11       18.45      6.53 o 
   1  13   0      243.00      246.04      9.57 o 
   2  13   0      399.21      418.95     12.27 o 
   3  13   0        7.24       22.27      7.08 o 
   4  13   0       53.71       59.75      5.24 o 
   5  13   0        6.85       20.46      7.50 o 
   6  13   0        0.00        1.11      3.98 o 
   7  13   0       47.47       21.90      9.41 o 
   8  13   0        0.80        5.05      4.47 o 
   9  13   0       37.28       34.80     11.23 o 
   0  14   0        9.63        1.94      7.23 o 
   1  14   0      223.34      220.17     10.59 o 
   2  14   0      336.51      374.62     24.18 o 
   3  14   0        4.51        2.77      3.79 o 
   4  14   0        0.30        2.44      4.81 o 
   5  14   0        2.56        0.40      5.35 o 
   6  14   0        9.27        6.49      4.09 o 
   7  14   0       65.70       45.30      6.06 o 
   8  14   0       16.77       16.19      5.91 o 
   9  14   0       11.52        2.74     11.01 o 
   1  15   0      133.88      144.42      9.81 o 
   2  15   0       33.90       36.60     10.08 o 
   3  15   0        8.24       21.03      5.99 o 
   4  15   0      118.00      130.33      7.91 o 
   5  15   0       88.50       98.89      8.03 o 
   6  15   0        0.42        4.97      4.35 o 
   7  15   0      111.34      117.53     14.60 o 
   8  15   0        0.75        8.05      5.38 o 
   0  16   0       26.14       23.21      8.73 o 
   1  16   0        1.77        3.01      7.12 o 
   2  16   0        7.00        9.04      4.89 o 
   3  16   0        6.68       10.27      4.63 o 
   4  16   0       24.80       10.41      5.26 o 
   5  16   0       21.23       10.01      5.39 o 
   6  16   0        2.14        1.67      4.68 o 
   7  16   0        1.30        1.60      5.51 o 
   1  17   0        3.13        3.33      5.56 o 
   2  17   0       20.49        6.03      6.77 o 
   3  17   0        9.67       10.34      4.02 o 
   4  17   0        0.10        8.92      9.10 o 
   5  17   0        0.36        2.47      5.03 o 
   6  17   0        4.01       11.50      5.65 o 
   0  18   0       26.04       14.69      8.60 o 
   1  18   0        1.89        0.27     10.33 o 
   2  18   0        5.31        1.58      9.24 o 
   3  18   0        0.76        2.88      7.84 o 
   4  18   0        3.04       11.17     12.78 o 
   5  18   0       11.93       24.99     10.09 o 
   1  19   0       91.52       93.79     13.73 o 
   2  19   0       13.75        2.22     14.01 o 
   3  19   0        0.00        5.54      8.19 o 
 -13   1   1        4.71        4.11      7.26 o 
 -12   1   1       99.73       75.37     14.16 o 
 -11   1   1        1.22        7.88      7.88 o 
 -10   1   1       21.75       22.78      7.06 o 
  -9   1   1       91.71      104.15      9.74 o 
  -8   1   1      372.37      404.11     16.06 o 
  -7   1   1      955.49      987.30     21.72 o 
  -6   1   1      249.89      246.49     10.03 o 
  -5   1   1        9.74       12.13      4.03 o 
  -4   1   1      169.20      134.88      6.09 o 
  -3   1   1      954.89     1101.08     14.55 o 
  -2   1   1      500.90      513.36      8.50 o 
  -1   1   1     1361.64     1547.65     13.64 o 
   0   1   1      516.25      553.88      8.05 o 
   1   1   1       13.15        6.79      2.50 o 
   2   1   1       99.82      124.60      3.81 o 
   3   1   1      204.16      206.17      8.52 o 
   4   1   1     1343.10     1420.18     19.90 o 
   5   1   1     4202.26     4766.51     39.77 o 
   6   1   1       58.19       49.57      7.54 o 
   7   1   1      112.78      112.78      7.02 o 
   8   1   1      129.69      125.23     10.52 o 
   9   1   1        6.01       13.10      6.26 o 
  10   1   1      130.45      120.20     12.21 o 
  11   1   1        5.01        5.96      7.34 o 
  12   1   1       10.57       13.23      7.30 o 
 -13   2   1       36.83       31.68      8.62 o 
 -12   2   1       13.73        1.74      9.22 o 
 -11   2   1       76.94      104.07     11.81 o 
 -10   2   1      126.31      139.09     12.89 o 
  -9   2   1      107.25      105.87      9.90 o 
  -8   2   1       32.36       54.15      7.08 o 
  -7   2   1      365.54      454.76     15.32 o 
  -6   2   1      108.16      121.68      7.31 o 
  -5   2   1        9.34       13.97      3.49 o 
  -4   2   1      995.98      928.53     14.83 o 
  -3   2   1      464.25      377.56      8.53 o 
  -2   2   1     3137.91     3426.33     23.03 o 
  -1   2   1      946.01     1066.16     12.74 o 
   0   2   1     6804.71     6649.39    120.93 o 
   1   2   1     3689.03     3702.62     23.69 o 
   2   2   1      139.19      170.23      6.38 o 
   3   2   1      207.63      169.27      9.12 o 
   4   2   1       11.40        7.72      3.11 o 
   5   2   1      432.44      358.79     15.23 o 
   6   2   1      135.80      129.87      6.38 o 
   7   2   1      285.46      269.11     11.92 o 
   8   2   1      145.99      133.26      9.68 o 
   9   2   1        0.50        0.55      4.82 o 
  10   2   1      504.03      480.22     19.87 o 
  11   2   1       24.74       25.06      7.06 o 
  12   2   1        0.03        6.90      6.90 o 
 -13   3   1        3.84        5.44      8.42 o 
 -12   3   1      101.62      115.49     13.29 o 
 -11   3   1      215.33      250.10     18.77 o 
 -10   3   1        1.44        7.93      7.93 o 
  -9   3   1       49.13       51.75      9.46 o 
  -8   3   1      191.83      174.83     10.66 o 
  -7   3   1      167.80      198.16      9.90 o 
  -6   3   1       70.17       58.05      5.16 o 
  -5   3   1       49.05       54.13      4.37 o 
  -4   3   1     1282.72     1256.60     17.00 o 
  -3   3   1      112.87      101.09      5.71 o 
  -2   3   1     1436.77     1151.37     18.17 o 
  -1   3   1     6184.26     6655.55    144.30 o 
   0   3   1        9.67        2.74      2.74 o 
   1   3   1     1775.49     1851.42     17.39 o 
   2   3   1     1100.25     1223.43     16.05 o 
   3   3   1       76.59       66.78      4.66 o 
   4   3   1      203.78      152.32      9.90 o 
   5   3   1      287.81      336.46     11.61 o 
   6   3   1        1.08        8.13      3.94 o 
   7   3   1       32.21       44.85      6.13 o 
   8   3   1        3.85        4.58      4.90 o 
   9   3   1       87.27       93.26      9.64 o 
  10   3   1      122.21      115.42     11.13 o 
  11   3   1        6.42        8.88      6.01 o 
  12   3   1        0.03        3.49      5.37 o 
 -13   4   1        7.19        9.34      7.40 o 
 -12   4   1        6.23        0.88      8.40 o 
 -11   4   1      157.04      157.68     15.10 o 
 -10   4   1      137.34      124.28     12.15 o 
  -9   4   1      177.39      193.62     12.72 o 
  -8   4   1        0.63        4.42      4.59 o 
  -7   4   1       25.15       17.07      3.87 o 
  -6   4   1        6.69        6.56      4.03 o 
  -5   4   1      175.23      169.98      7.39 o 
  -4   4   1      406.91      401.59     10.14 o 
  -3   4   1      699.43      671.08     12.54 o 
  -2   4   1     3159.24     3580.96     28.35 o 
  -1   4   1     4146.16     4836.35     32.55 o 
   0   4   1      324.31      376.80      8.84 o 
   1   4   1     1611.17     1536.85     16.81 o 
   2   4   1        1.37        3.30      1.89 o 
   3   4   1       53.83       47.29      7.11 o 
   4   4   1      231.81      200.23      9.80 o 
   5   4   1      143.15      113.88      7.12 o 
   6   4   1       64.16       45.31      6.26 o 
   7   4   1       12.86        0.00      5.98 o 
   8   4   1      105.37      111.56      9.25 o 
   9   4   1      459.51      411.93     17.67 o 
  10   4   1        5.37        0.61      5.97 o 
  11   4   1        9.25       10.30      7.08 o 
  12   4   1        3.48        1.38      5.80 o 
 -13   5   1        0.90        2.79      8.43 o 
 -12   5   1       41.82       46.09     11.83 o 
 -11   5   1       47.33       35.93     11.23 o 
 -10   5   1       81.84       81.69     10.55 o 
  -9   5   1      280.54      275.62     15.03 o 
  -8   5   1      112.17      110.90      8.82 o 
  -7   5   1       96.30       71.49      6.78 o 
  -6   5   1        4.56        4.95      4.17 o 
  -5   5   1      975.14      841.26     16.09 o 
  -4   5   1     1036.12      909.29     15.89 o 
  -3   5   1     1233.12     1358.32     19.04 o 
  -2   5   1      724.52      748.97     14.23 o 
  -1   5   1     3739.76     4126.74     32.49 o 
   0   5   1      439.40      500.42     10.95 o 
   1   5   1       27.86       18.83      3.19 o 
   2   5   1     2526.30     2290.27     22.92 o 
   3   5   1      800.96      758.48     14.57 o 
   4   5   1        0.00        3.68      2.91 o 
   5   5   1       38.07       29.18      4.86 o 
   6   5   1        0.86        9.11      4.31 o 
   7   5   1      579.93      594.31     19.93 o 
   8   5   1       14.79        3.44      7.88 o 
   9   5   1      194.56      212.49     13.21 o 
  10   5   1        9.33       10.28      7.80 o 
  11   5   1       17.74       21.48      6.75 o 
  12   5   1       39.01       41.12      7.34 o 
 -13   6   1        1.64        3.74      8.92 o 
 -12   6   1        0.01        0.93      9.46 o 
 -11   6   1      216.88      231.58     17.05 o 
 -10   6   1      338.72      341.35     17.55 o 
  -9   6   1        2.82       11.88      6.23 o 
  -8   6   1      476.37      416.43     16.11 o 
  -7   6   1      276.03      214.59     10.59 o 
  -6   6   1      810.55      874.44     18.35 o 
  -5   6   1      598.74      611.60     14.39 o 
  -4   6   1       10.56        7.75      3.30 o 
  -3   6   1       13.87        1.88      5.29 o 
  -2   6   1       99.16       98.33      7.30 o 
  -1   6   1       10.33        7.97      3.64 o 
   0   6   1        0.19        0.96      3.54 o 
   1   6   1      235.26      208.81      9.43 o 
   2   6   1     1844.50     1856.52     21.78 o 
   3   6   1     2003.39     1658.98     25.74 o 
   4   6   1      373.84      426.75     12.23 o 
   5   6   1      393.62      389.41     13.65 o 
   6   6   1       78.76       76.22      7.05 o 
   7   6   1      995.08     1140.76     27.32 o 
   8   6   1      752.54      777.79     25.25 o 
   9   6   1      211.07      244.66     15.53 o 
  10   6   1       37.34       32.77      8.07 o 
  11   6   1        3.32        4.51      6.88 o 
  12   6   1       15.56        4.44      8.48 o 
 -12   7   1       23.58       21.11     10.01 o 
 -11   7   1        0.53       10.01      7.65 o 
 -10   7   1        7.70        4.99      7.54 o 
  -9   7   1      141.23      120.24     12.11 o 
  -8   7   1       21.03       31.32      6.02 o 
  -7   7   1        8.85       11.59      4.40 o 
  -6   7   1       54.93       50.46      5.47 o 
  -5   7   1        8.94        9.50      4.28 o 
  -4   7   1     1199.52     1387.61     22.44 o 
  -3   7   1     1204.89     1444.52     22.62 o 
  -2   7   1      645.80      750.84     16.59 o 
  -1   7   1       23.12       27.64      4.70 o 
   0   7   1      358.72      402.43     11.31 o 
   1   7   1      211.99      239.37      8.48 o 
   2   7   1     1315.60     1391.02     20.32 o 
   3   7   1       22.08       17.76      3.26 o 
   4   7   1        0.09        1.01      3.01 o 
   5   7   1       13.52       14.16      4.17 o 
   6   7   1      153.95      124.54      9.17 o 
   7   7   1       37.83       46.99      8.11 o 
   8   7   1       12.58       15.96      8.02 o 
   9   7   1       65.10       46.61      9.89 o 
  10   7   1       11.26        6.21      5.79 o 
  11   7   1        5.90       12.78      6.70 o 
 -12   8   1        5.37        6.44      8.20 o 
 -11   8   1       35.89       36.34      9.73 o 
 -10   8   1        3.61        2.24      7.07 o 
  -9   8   1      429.17      389.71     18.66 o 
  -8   8   1       92.00      100.33      9.37 o 
  -7   8   1       78.53       70.06      7.82 o 
  -6   8   1      160.77      141.17      9.15 o 
  -5   8   1        6.68        1.89      4.02 o 
  -4   8   1       96.92       88.85      6.85 o 
  -3   8   1      562.34      548.38     15.14 o 
  -2   8   1       34.63       37.33      4.35 o 
  -1   8   1       47.15       47.49      5.73 o 
   0   8   1      259.13      262.68      9.89 o 
   1   8   1     1687.80     1561.90     22.85 o 
   2   8   1      484.71      471.00     12.63 o 
   3   8   1      112.75      116.76      6.75 o 
   4   8   1       31.18       28.96      4.67 o 
   5   8   1        0.25        0.44      3.98 o 
   6   8   1      361.22      338.80     14.88 o 
   7   8   1      719.72      744.35     23.33 o 
   8   8   1      145.09      171.47     12.47 o 
   9   8   1        6.69       19.73      7.32 o 
  10   8   1       27.36        8.21      9.44 o 
  11   8   1       14.55       20.39      8.61 o 
 -12   9   1       20.29       35.76     10.42 o 
 -11   9   1        4.50        0.89      7.07 o 
 -10   9   1       66.19       82.79     10.77 o 
  -9   9   1       41.00       37.79      9.80 o 
  -8   9   1        2.95        1.19      5.59 o 
  -7   9   1        0.20        2.53      5.03 o 
  -6   9   1      141.90      148.12      9.12 o 
  -5   9   1        2.43        6.39      3.82 o 
  -4   9   1       64.54       74.10      6.90 o 
  -3   9   1        4.79        2.01      3.84 o 
  -2   9   1        0.10        6.50      3.85 o 
  -1   9   1        1.43        7.55      3.13 o 
   0   9   1       92.28       84.12      8.70 o 
   1   9   1        5.39        3.41      4.03 o 
   2   9   1        1.74        3.47      3.47 o 
   3   9   1       67.15       58.79      6.05 o 
   4   9   1      290.67      281.57     11.67 o 
   5   9   1        3.56        3.46      4.55 o 
   6   9   1       65.85       83.61      8.60 o 
   7   9   1      323.70      251.51     18.56 o 
   8   9   1       58.09       86.93     11.44 o 
   9   9   1       21.38        8.05      8.05 o 
  10   9   1       36.24       37.63     10.07 o 
  11   9   1       26.93       42.38     10.57 o 
 -11  10   1        3.43        3.61      6.87 o 
 -10  10   1        0.00        9.71      7.63 o 
  -9  10   1       45.26       57.34      9.86 o 
  -8  10   1       22.53       31.00      6.12 o 
  -7  10   1       25.19       23.18      5.74 o 
  -6  10   1        0.00        0.00      4.47 o 
  -5  10   1       27.88       28.45      5.52 o 
  -4  10   1        7.40        8.72      5.09 o 
  -3  10   1        1.55        7.27      3.59 o 
  -2  10   1       24.64       21.49      5.35 o 
  -1  10   1        0.25        3.81      3.81 o 
   0  10   1        3.90       10.71      4.88 o 
   1  10   1       16.30       20.71      3.65 o 
   2  10   1      189.34      148.53      8.29 o 
   3  10   1        1.86        8.60      3.14 o 
   4  10   1       56.71       46.09      6.03 o 
   5  10   1        0.10        1.36      4.01 o 
   6  10   1      143.85      155.53     11.67 o 
   7  10   1       32.72       19.11      7.61 o 
   8  10   1        0.16        7.40      6.51 o 
   9  10   1       14.22       21.98      7.85 o 
  10  10   1        0.05        8.23      8.23 o 
 -11  11   1        3.49        0.98      8.65 o 
 -10  11   1        0.02        3.42      7.97 o 
  -9  11   1        6.66       19.02      5.63 o 
  -8  11   1        6.01        6.77      6.12 o 
  -7  11   1        8.74       18.23      5.92 o 
  -6  11   1       25.65       17.84      6.30 o 
  -5  11   1        1.44        7.88      4.76 o 
  -4  11   1      331.77      359.70     15.25 o 
  -3  11   1       77.88       72.85      7.38 o 
  -2  11   1       28.65       24.22      7.11 o 
  -1  11   1       22.22       25.44      5.74 o 
   0  11   1       43.29       37.55      7.69 o 
   1  11   1       18.42       13.72      4.70 o 
   2  11   1      446.84      430.90     14.91 o 
   3  11   1        0.77        1.66      3.73 o 
   4  11   1       68.48       91.88      8.08 o 
   5  11   1        0.90        2.01      4.17 o 
   6  11   1       72.54      104.42     10.36 o 
   7  11   1        1.21       10.07      7.11 o 
   8  11   1       93.86       99.01     12.62 o 
   9  11   1       10.30       17.90      8.81 o 
  10  11   1        1.50        7.78      7.78 o 
 -10  12   1       11.27        1.77      8.16 o 
  -9  12   1       33.72       22.11      9.92 o 
  -8  12   1       96.23       95.60     11.20 o 
  -7  12   1        9.90       14.66      7.08 o 
  -6  12   1       35.72       40.65      7.80 o 
  -5  12   1       11.79       15.68      6.79 o 
  -4  12   1        0.70        1.12      4.80 o 
  -3  12   1       67.30       52.58      8.26 o 
  -2  12   1        3.18        5.63      5.63 o 
  -1  12   1        3.81        0.53      5.15 o 
   0  12   1        0.02        1.54      4.70 o 
   1  12   1      276.98      276.82     13.07 o 
   2  12   1        9.10        9.64      4.93 o 
   3  12   1      170.03      176.26     10.64 o 
   4  12   1        5.75        6.32      3.37 o 
   5  12   1        0.07        1.10      5.00 o 
   6  12   1      122.57      132.04     12.05 o 
   7  12   1      229.52      285.22     17.27 o 
   8  12   1      232.39      285.83     18.27 o 
   9  12   1       19.13       18.90     11.73 o 
 -10  13   1       18.00        4.85     10.51 o 
  -9  13   1        2.21        3.55      6.74 o 
  -8  13   1        1.55       10.44      6.52 o 
  -7  13   1        8.14        5.12      6.50 o 
  -6  13   1        1.84        1.36      5.86 o 
  -5  13   1       81.98       87.70      9.39 o 
  -4  13   1       54.12       52.94      8.58 o 
  -3  13   1      350.58      457.25     18.14 o 
  -2  13   1      499.11      587.42     21.16 o 
  -1  13   1      459.15      518.62     19.49 o 
   0  13   1      405.08      498.36     19.60 o 
   1  13   1       38.10       40.25      6.57 o 
   2  13   1       70.77       78.27      9.02 o 
   3  13   1        1.55        2.53      4.47 o 
   4  13   1       14.24        3.73      4.81 o 
   5  13   1        3.58        2.36      4.88 o 
   6  13   1      104.55       70.92      9.64 o 
   7  13   1        0.25       11.58      6.38 o 
   8  13   1        3.03        3.58      8.23 o 
   9  13   1        1.67        9.04      9.69 o 
  -9  14   1        5.64        1.89      8.83 o 
  -8  14   1       72.22       64.14     11.26 o 
  -7  14   1       37.40       34.25      7.07 o 
  -6  14   1       13.51        3.72      7.11 o 
  -5  14   1        2.16        6.33      5.28 o 
  -4  14   1       49.73       54.70      9.87 o 
  -3  14   1      450.99      492.18     21.37 o 
  -2  14   1      410.41      427.58     19.34 o 
  -1  14   1      154.10      168.61     14.07 o 
   0  14   1      758.15      807.49     25.74 o 
   1  14   1      473.99      574.33     20.99 o 
   2  14   1       25.56       37.03      6.98 o 
   3  14   1       29.24        9.12      6.67 o 
   4  14   1       74.70       76.65      7.46 o 
   5  14   1       58.66       39.62      8.42 o 
   6  14   1       39.63       28.50      8.33 o 
   7  14   1        0.34        1.70      8.36 o 
   8  14   1        0.03        2.90     10.06 o 
  -8  15   1       23.93       28.98      9.45 o 
  -7  15   1        2.25        1.77      8.35 o 
  -6  15   1       71.90       59.86     11.27 o 
  -5  15   1       11.54        2.28      8.25 o 
  -4  15   1       20.32       14.71      8.54 o 
  -3  15   1       29.04       20.02      9.57 o 
  -2  15   1      142.90      141.71     12.85 o 
  -1  15   1      352.37      373.85     19.79 o 
   0  15   1      180.00      176.77     15.45 o 
   1  15   1        0.38        0.66      5.71 o 
   2  15   1       27.60       20.33      7.01 o 
   3  15   1       45.22       28.65      7.87 o 
   4  15   1       45.94       31.86      8.30 o 
   5  15   1        3.33        6.73      6.73 o 
   6  15   1        5.95       19.23      7.56 o 
   7  15   1        0.01        9.94      6.97 o 
  -7  16   1        3.46       12.14      8.00 o 
  -6  16   1        9.57        2.67      7.30 o 
  -5  16   1       38.50       35.83      9.14 o 
  -4  16   1        0.17        0.80      7.54 o 
  -3  16   1       86.24      112.53     11.55 o 
  -2  16   1       33.27       46.24      9.50 o 
  -1  16   1       14.56       17.88      7.93 o 
   0  16   1       83.29       90.36     11.92 o 
   1  16   1       93.79      119.64     11.89 o 
   2  16   1        7.09        3.56      6.63 o 
   3  16   1       60.89       44.12      8.44 o 
   4  16   1        8.27       12.63      7.02 o 
   5  16   1        9.49       12.79      7.45 o 
   6  16   1        0.31        0.27      7.02 o 
   7  16   1        3.40        9.84     10.19 o 
  -6  17   1       10.84        9.51      8.89 o 
  -5  17   1        7.47        6.34      8.56 o 
  -4  17   1        8.71        2.58      7.84 o 
  -3  17   1       16.09       35.35     10.06 o 
  -2  17   1       55.41       77.37     11.03 o 
  -1  17   1        4.79       13.79      7.87 o 
   0  17   1       18.05       39.01      9.75 o 
   1  17   1        4.42        7.66      7.66 o 
   2  17   1       10.72       15.72      5.91 o 
   3  17   1        0.46        2.36      6.29 o 
   4  17   1        9.59        3.27      7.21 o 
   5  17   1        5.74        0.85      7.89 o 
  -5  18   1       14.03       11.64      7.17 o 
  -4  18   1        5.26       13.13      8.93 o 
  -3  18   1        1.00       13.66      9.02 o 
  -2  18   1       31.54       32.98     10.24 o 
  -1  18   1        4.94        7.01      7.90 o 
   0  18   1       18.32        2.69      8.61 o 
   1  18   1        4.26       22.82      8.96 o 
   2  18   1        1.28        1.71      5.90 o 
   3  18   1       11.91        0.00      8.61 o 
   4  18   1        8.80        9.98      8.15 o 
  -3  19   1        6.28        9.03      9.03 o 
  -2  19   1        2.01       19.29      9.82 o 
  -1  19   1        0.96       13.38      9.46 o 
   0  19   1        1.24        5.82      9.82 o 
   1  19   1       10.26        3.85      8.79 o 
   2  19   1       13.72       14.52      9.59 o 
 -13   0   2        1.12        0.82      7.15 o 
 -12   0   2       10.04       12.39      7.95 o 
 -11   0   2      112.16       88.16     11.27 o 
 -10   0   2      459.85      512.31     22.63 o 
  -9   0   2       98.78      119.55     10.65 o 
  -8   0   2      412.32      385.67     16.07 o 
  -7   0   2      507.52      575.69     17.12 o 
  -6   0   2      614.30      526.35     15.20 o 
  -5   0   2     1725.96     1741.90     24.05 o 
  -4   0   2        0.06        2.93      3.97 o 
  -3   0   2    34499.96    34632.69    381.55 o 
  -2   0   2    49206.18    49014.59    429.75 o 
  -1   0   2     4106.23     4861.36     31.74 o 
   0   0   2       70.91       73.15      4.76 o 
   1   0   2      753.51      779.26     13.94 o 
   2   0   2     1161.77     1069.48     17.40 o 
   3   0   2        7.49       11.55      4.20 o 
   4   0   2      489.89      438.50     18.09 o 
   5   0   2      335.56      353.06     13.08 o 
   6   0   2       77.88       68.43      7.15 o 
   7   0   2       43.69       49.13      7.75 o 
   8   0   2      167.58      159.42     12.63 o 
   9   0   2       19.70       17.65      8.58 o 
  10   0   2        2.66        1.76      9.38 o 
  11   0   2      188.07      221.97     16.72 o 
 -13   1   2        9.52        1.77      9.95 o 
 -12   1   2        8.42        3.60      9.70 o 
 -11   1   2       46.37       40.96     11.10 o 
 -10   1   2       46.50       42.38      7.65 o 
  -9   1   2       23.56       24.28      6.31 o 
  -8   1   2      185.52      195.80     12.00 o 
  -7   1   2        3.26        0.47      4.40 o 
  -6   1   2      155.04      138.69      4.09 o 
  -5   1   2      137.51      156.30      7.50 o 
  -4   1   2       77.57       76.81      5.04 o 
  -3   1   2       15.22       18.94      4.24 o 
  -2   1   2    13338.39    13065.57    218.82 o 
  -1   1   2     6517.85     6893.98     37.80 o 
   0   1   2      152.32      158.08      6.32 o 
   1   1   2      435.90      453.76     10.61 o 
   2   1   2      227.44      247.62      8.52 o 
   3   1   2     2003.76     2061.94     25.36 o 
   4   1   2      926.69     1101.65     20.07 o 
   5   1   2        1.78        2.33      3.58 o 
   6   1   2        0.81        4.68      4.68 o 
   7   1   2        2.29        7.32      4.34 o 
   8   1   2        0.78        0.00      5.39 o 
   9   1   2      144.38      145.10     12.24 o 
  10   1   2        0.97        2.41      7.65 o 
  11   1   2        0.01        6.05      8.38 o 
 -13   2   2        6.66        3.74      8.42 o 
 -12   2   2        1.77       10.38     10.38 o 
 -11   2   2       10.36        4.29      8.89 o 
 -10   2   2       23.89       33.70      9.07 o 
  -9   2   2       66.83       62.33      8.95 o 
  -8   2   2      121.12      151.98     10.31 o 
  -7   2   2      117.91      118.11      8.95 o 
  -6   2   2       13.33       10.10      4.56 o 
  -5   2   2        0.00        1.61      2.84 o 
  -4   2   2     1173.82     1065.39     16.16 o 
  -3   2   2      101.86      115.23      6.02 o 
  -2   2   2      256.74      285.57      8.96 o 
  -1   2   2     7054.85     7103.47     38.66 o 
   0   2   2      108.34      116.90      5.47 o 
   1   2   2      141.14      151.12      6.49 o 
   2   2   2      317.60      278.03      9.22 o 
   3   2   2        0.00        3.22      3.22 o 
   4   2   2       16.46        9.85      3.34 o 
   5   2   2       11.43        3.66      3.66 o 
   6   2   2       34.21       32.42      6.47 o 
   7   2   2        2.64        0.98      4.40 o 
   8   2   2        8.81        5.86      5.86 o 
   9   2   2       11.52       21.96      6.01 o 
  10   2   2        4.03       11.90      5.40 o 
  11   2   2        2.71        2.42      7.81 o 
 -13   3   2        0.50        6.75      9.51 o 
 -12   3   2       19.06       20.91     10.62 o 
 -11   3   2       38.09       30.97      7.93 o 
 -10   3   2      107.15      118.29     12.47 o 
  -9   3   2        9.51       25.13      7.29 o 
  -8   3   2       49.20       70.52      7.35 o 
  -7   3   2       25.16       29.89      5.29 o 
  -6   3   2        1.39        0.98      3.31 o 
  -5   3   2       95.55       88.65      3.11 o 
  -4   3   2     2908.09     2561.80     25.96 o 
  -3   3   2      259.01      241.62      8.64 o 
  -2   3   2     1197.88     1220.83     18.14 o 
  -1   3   2      244.29      204.12      7.40 o 
   0   3   2      746.17      702.10     12.79 o 
   1   3   2      142.54      142.01      6.47 o 
   2   3   2      429.69      416.76     13.15 o 
   3   3   2        5.31        4.45      3.24 o 
   4   3   2      156.25      143.64     10.58 o 
   5   3   2        8.70        0.83      2.97 o 
   6   3   2       12.45       13.58      4.55 o 
   7   3   2        9.97        2.60      5.68 o 
   8   3   2        5.30       11.71      7.07 o 
   9   3   2        0.07        4.64      6.83 o 
  10   3   2        2.57       14.52      6.26 o 
  11   3   2        7.78       20.22      7.92 o 
 -13   4   2        4.24       15.57      7.83 o 
 -12   4   2       45.35       55.79     12.22 o 
 -11   4   2       13.25       10.20      8.57 o 
 -10   4   2      378.56      447.71     20.95 o 
  -9   4   2       16.92       16.00      6.69 o 
  -8   4   2      114.66       80.90      8.21 o 
  -7   4   2        8.49        5.81      4.73 o 
  -6   4   2      494.40      454.04     13.08 o 
  -5   4   2       61.81       68.78      5.56 o 
  -4   4   2      327.81      310.03     11.28 o 
  -3   4   2      265.92      248.51      8.90 o 
  -2   4   2     3044.75     3102.09     30.02 o 
  -1   4   2      560.40      629.07     13.07 o 
   0   4   2      134.21      112.26      5.87 o 
   1   4   2      640.89      711.94     13.82 o 
   2   4   2      141.80      108.40      8.64 o 
   3   4   2      540.12      548.29     13.93 o 
   4   4   2      217.69      239.14     10.69 o 
   5   4   2      399.32      399.43     14.24 o 
   6   4   2      153.60      158.38     10.38 o 
   7   4   2      679.02      718.70     21.80 o 
   8   4   2      142.28      149.79     12.03 o 
   9   4   2       32.37       28.24      7.02 o 
  10   4   2       61.02       79.94      9.23 o 
  11   4   2        2.68        0.75      6.54 o 
 -13   5   2       10.93       14.56      9.40 o 
 -12   5   2        7.03        8.37      8.37 o 
 -11   5   2      124.46      118.09     13.91 o 
 -10   5   2      119.64      130.40     11.71 o 
  -9   5   2       31.91       33.72      7.91 o 
  -8   5   2        5.35        1.90      4.12 o 
  -7   5   2      199.79      162.75      9.20 o 
  -6   5   2       66.06       44.66      5.72 o 
  -5   5   2       35.31       46.67      5.34 o 
  -4   5   2      401.37      390.88     11.91 o 
  -3   5   2      279.28      279.84     10.05 o 
  -2   5   2      945.06      987.35     18.00 o 
  -1   5   2      541.68      578.23     13.39 o 
   0   5   2      613.97      671.73     13.62 o 
   1   5   2      316.17      323.70      9.78 o 
   2   5   2     1037.50     1061.45     18.24 o 
   3   5   2       30.53       27.37      6.63 o 
   4   5   2      152.32      139.71      8.49 o 
   5   5   2        8.14       14.63      4.63 o 
   6   5   2      178.27      171.36     11.40 o 
   7   5   2       35.13       48.83      8.04 o 
   8   5   2      119.31      144.37     11.81 o 
   9   5   2        7.68        3.50      6.65 o 
  10   5   2        0.44        5.30      6.75 o 
  11   5   2       24.47       12.63      7.89 o 
 -13   6   2        0.03       17.36      7.43 o 
 -12   6   2       11.55        9.24     11.05 o 
 -11   6   2       16.11       37.85      8.49 o 
 -10   6   2       15.27       12.64      8.07 o 
  -9   6   2        7.12        7.60      6.10 o 
  -8   6   2       31.74       22.35      6.15 o 
  -7   6   2       53.41       76.12      7.06 o 
  -6   6   2       37.01       33.46      4.67 o 
  -5   6   2      119.78      100.72      7.06 o 
  -4   6   2      411.45      468.99     13.30 o 
  -3   6   2      267.81      266.02     10.24 o 
  -2   6   2      420.99      384.56     11.98 o 
  -1   6   2     4031.34     4402.84     38.01 o 
   0   6   2      209.41      189.08      8.00 o 
   1   6   2      402.40      440.47     11.78 o 
   2   6   2       63.17       57.68      7.25 o 
   3   6   2       91.64       81.76      6.25 o 
   4   6   2       10.36       15.93      4.37 o 
   5   6   2       24.28       30.90      5.41 o 
   6   6   2      491.19      589.68     19.77 o 
   7   6   2      261.75      296.31     16.24 o 
   8   6   2        0.01        2.69      5.11 o 
   9   6   2        8.29       14.11      5.82 o 
  10   6   2        5.40        3.20      7.89 o 
  11   6   2        8.43        9.83      7.77 o 
 -13   7   2        5.08       11.48      9.40 o 
 -12   7   2       13.40       24.06      8.89 o 
 -11   7   2       93.68       87.87     12.43 o 
 -10   7   2       19.52       25.67      8.35 o 
  -9   7   2       15.81       18.11      7.36 o 
  -8   7   2        4.35        1.02      4.62 o 
  -7   7   2       39.53       50.86      6.07 o 
  -6   7   2      291.89      334.74     12.59 o 
  -5   7   2       80.86       79.20      6.62 o 
  -4   7   2      968.74      996.36     20.48 o 
  -3   7   2       88.76       77.01      6.49 o 
  -2   7   2        5.49        4.04      3.65 o 
  -1   7   2        6.00        2.08      4.07 o 
   0   7   2       67.48       58.23      7.01 o 
   1   7   2     2547.20     2670.00     29.09 o 
   2   7   2        2.58        2.55      3.35 o 
   3   7   2        0.65        1.43      3.51 o 
   4   7   2        8.69       18.93      4.38 o 
   5   7   2       81.44       80.95      8.18 o 
   6   7   2      158.43      171.84     12.43 o 
   7   7   2      220.26      226.77     16.37 o 
   8   7   2       20.58       17.91      8.43 o 
   9   7   2        8.54        3.96      7.20 o 
  10   7   2       49.23       32.67      9.28 o 
  11   7   2        1.25        3.42      7.15 o 
 -12   8   2        1.64        5.63      7.89 o 
 -11   8   2       66.86       90.60     12.08 o 
 -10   8   2      179.12      186.74     14.26 o 
  -9   8   2      402.50      421.95     19.47 o 
  -8   8   2       15.28       10.44      6.45 o 
  -7   8   2        1.15        2.89      4.60 o 
  -6   8   2        5.19        1.34      4.33 o 
  -5   8   2      568.88      631.70     17.65 o 
  -4   8   2      429.59      496.76     15.72 o 
  -3   8   2        0.29        3.62      3.35 o 
  -2   8   2      910.09      897.97     20.16 o 
  -1   8   2      661.54      744.31     17.64 o 
   0   8   2      580.07      629.94     15.71 o 
   1   8   2       11.06       10.96      3.67 o 
   2   8   2        1.27        3.05      3.27 o 
   3   8   2       43.69       46.02      5.44 o 
   4   8   2      494.24      530.67     16.72 o 
   5   8   2      334.04      377.31     15.34 o 
   6   8   2        0.10        7.45      7.45 o 
   7   8   2      105.00      104.16     12.43 o 
   8   8   2      186.80      200.81     16.24 o 
   9   8   2       67.57       59.32     11.88 o 
  10   8   2        0.56        0.00      7.19 o 
 -12   9   2        1.58        5.75     10.51 o 
 -11   9   2        4.14        0.91      9.59 o 
 -10   9   2        4.84       10.83      7.22 o 
  -9   9   2       22.68       28.42      7.02 o 
  -8   9   2        2.60        1.80      5.72 o 
  -7   9   2       23.86       32.53      5.87 o 
  -6   9   2        1.90        2.43      5.25 o 
  -5   9   2       59.01       52.99      8.08 o 
  -4   9   2       59.55       67.01      7.47 o 
  -3   9   2       26.63       23.53      5.21 o 
  -2   9   2      245.27      282.97     12.49 o 
  -1   9   2       19.57       15.19      3.92 o 
   0   9   2        0.31        2.59      4.08 o 
   1   9   2       34.39       24.42      4.17 o 
   2   9   2        5.84        7.64      3.92 o 
   3   9   2      151.08      142.57      9.11 o 
   4   9   2       43.76       45.91      6.03 o 
   5   9   2       11.56        6.79      5.44 o 
   6   9   2     1117.38     1177.63     29.96 o 
   7   9   2      109.16       78.87     10.61 o 
   8   9   2        9.95       33.63      8.96 o 
   9   9   2        4.00        1.75      8.63 o 
  10   9   2        9.64        3.72      8.42 o 
 -11  10   2      131.21      115.37     13.80 o 
 -10  10   2       39.21       30.41      9.45 o 
  -9  10   2       66.81       65.41      9.59 o 
  -8  10   2      107.42      108.54     10.41 o 
  -7  10   2       75.67       97.56      9.68 o 
  -6  10   2        0.01        1.65      5.39 o 
  -5  10   2      175.46      212.82     12.03 o 
  -4  10   2       33.33       38.70      6.88 o 
  -3  10   2      250.04      224.17     11.76 o 
  -2  10   2        9.76       12.67      3.92 o 
  -1  10   2      299.42      333.39     13.52 o 
   0  10   2      176.55      175.93      9.72 o 
   1  10   2      353.84      380.43     13.40 o 
   2  10   2       73.98       75.43      6.93 o 
   3  10   2       15.43       17.51      4.80 o 
   4  10   2        8.88       12.43      5.51 o 
   5  10   2       37.56       45.07      7.74 o 
   6  10   2      171.84      175.26     10.93 o 
   7  10   2      375.16      399.94     20.11 o 
   8  10   2        0.05        4.25      7.48 o 
   9  10   2       26.95       49.69     11.19 o 
  10  10   2        0.12        5.96      7.32 o 
 -11  11   2       14.93        3.83      9.58 o 
 -10  11   2       11.86        5.25      8.88 o 
  -9  11   2        2.24        7.06      7.33 o 
  -8  11   2        0.20        3.53      6.89 o 
  -7  11   2        1.73        4.50      5.69 o 
  -6  11   2       73.13       74.13      8.74 o 
  -5  11   2      251.24      250.05     13.39 o 
  -4  11   2        7.78        9.18      6.03 o 
  -3  11   2       50.36       35.70      7.44 o 
  -2  11   2      130.36      134.43     10.05 o 
  -1  11   2      175.07      179.32     11.08 o 
   0  11   2      106.83       99.67      8.32 o 
   1  11   2       82.27       70.61      6.61 o 
   2  11   2       52.49       49.15      6.62 o 
   3  11   2       89.62       81.76      8.06 o 
   4  11   2       55.43       61.92      7.56 o 
   5  11   2        0.54        8.17      5.21 o 
   6  11   2       17.60       20.33      7.00 o 
   7  11   2       50.47       45.46     10.31 o 
   8  11   2        0.00        5.39      7.25 o 
   9  11   2       16.49       16.81      8.02 o 
 -11  12   2        0.40       10.28     10.28 o 
 -10  12   2       11.61        5.60      9.63 o 
  -9  12   2       69.47       66.63     10.56 o 
  -8  12   2       47.71       48.09      9.26 o 
  -7  12   2       53.95       51.69      9.12 o 
  -6  12   2        8.13       15.55      6.57 o 
  -5  12   2        0.50        4.95      5.57 o 
  -4  12   2        3.14        7.19      7.19 o 
  -3  12   2       22.80       24.22      8.02 o 
  -2  12   2       43.33       64.13      7.44 o 
  -1  12   2      118.24      138.44     10.50 o 
   0  12   2      163.02      198.11     10.72 o 
   1  12   2       53.14       43.32      6.92 o 
   2  12   2        1.73        5.28      5.21 o 
   3  12   2       37.30       47.38      6.64 o 
   4  12   2       91.71      104.09      9.31 o 
   5  12   2       24.68       43.86      8.05 o 
   6  12   2        1.01        7.78      7.78 o 
   7  12   2        1.51        8.30      7.86 o 
   8  12   2       23.03       16.12      7.97 o 
   9  12   2        5.35        4.20      7.44 o 
 -10  13   2        4.30        3.99      7.88 o 
  -9  13   2        2.60        8.61      8.61 o 
  -8  13   2       19.46       32.21      8.73 o 
  -7  13   2       19.88       22.85      7.88 o 
  -6  13   2       10.90       16.24      7.12 o 
  -5  13   2       17.07       22.71      6.32 o 
  -4  13   2      393.96      396.87     19.00 o 
  -3  13   2      152.31      171.65     13.19 o 
  -2  13   2       67.84       75.64      9.83 o 
  -1  13   2       82.37       83.16      9.88 o 
   0  13   2       34.59       19.58      6.79 o 
   1  13   2       18.51       14.24      7.35 o 
   2  13   2       43.33       55.06      7.57 o 
   3  13   2        0.03        3.85      4.95 o 
   4  13   2       38.12       39.67      6.82 o 
   5  13   2      122.75      103.00     10.53 o 
   6  13   2        5.19        2.36      6.92 o 
   7  13   2       16.05       39.11     10.55 o 
   8  13   2        1.61        6.06     10.51 o 
  -9  14   2        1.54        1.94      9.36 o 
  -8  14   2        0.35       13.43      6.39 o 
  -7  14   2       29.27        7.37      9.17 o 
  -6  14   2        5.52        5.42      7.12 o 
  -5  14   2       15.17       21.04      8.13 o 
  -4  14   2       49.39       52.24      9.53 o 
  -3  14   2       11.69       20.13      7.39 o 
  -2  14   2       59.20       56.71      9.55 o 
  -1  14   2      581.49      600.16     22.29 o 
   0  14   2      229.03      245.16     13.92 o 
   1  14   2        0.18        7.03      4.97 o 
   2  14   2        8.58        2.90      5.36 o 
   3  14   2        2.99       14.08      5.36 o 
   4  14   2       31.17       31.13      6.59 o 
   5  14   2       56.08       58.19     10.56 o 
   6  14   2        0.01        5.84      8.41 o 
   7  14   2      104.71      110.50     14.25 o 
  -8  15   2        0.05        2.86      7.19 o 
  -7  15   2       56.43       79.18     12.45 o 
  -6  15   2       80.52       99.86     12.75 o 
  -5  15   2        2.78       18.17      8.10 o 
  -4  15   2       36.51       37.02      9.30 o 
  -3  15   2      151.90      194.63     15.49 o 
  -2  15   2        0.39        2.09      7.99 o 
  -1  15   2       21.21       44.55      8.73 o 
   0  15   2       11.38        3.98      7.05 o 
   1  15   2       72.38      100.43     11.35 o 
   2  15   2       54.84       64.52      8.64 o 
   3  15   2       41.60       64.37      8.12 o 
   4  15   2       14.04       11.65      7.08 o 
   5  15   2       16.78       27.41      8.76 o 
   6  15   2        3.27       15.42      7.97 o 
  -8  16   2        0.01        9.81      9.81 o 
  -7  16   2        2.07        8.41      8.41 o 
  -6  16   2        1.51        8.05      7.15 o 
  -5  16   2        0.38        2.60      7.34 o 
  -4  16   2       32.76       25.33      9.42 o 
  -3  16   2        0.01       11.02      7.85 o 
  -2  16   2       64.81       52.94     10.01 o 
  -1  16   2        5.71       17.21      7.50 o 
   0  16   2       13.08       12.39      7.77 o 
   1  16   2       45.98       42.39      9.32 o 
   2  16   2       16.77        5.84      7.18 o 
   3  16   2       25.67       25.55      6.80 o 
   4  16   2       11.94        8.85      7.06 o 
   5  16   2        0.78        0.86      8.41 o 
   6  16   2        7.84       15.81      5.76 o 
  -6  17   2        1.69        0.00      8.17 o 
  -5  17   2       14.29        3.68      8.62 o 
  -4  17   2        1.98        3.56      7.58 o 
  -3  17   2        6.12        5.13      7.87 o 
  -2  17   2        1.65        8.47      8.47 o 
  -1  17   2        8.61        6.52      8.41 o 
   0  17   2        5.49        3.19      8.00 o 
   1  17   2        4.24        7.50      7.50 o 
   2  17   2        0.00        5.62      6.60 o 
   3  17   2        1.09        4.99      6.79 o 
   4  17   2        0.22       15.13      6.14 o 
  -5  18   2        0.03        9.90      7.92 o 
  -4  18   2        0.00        2.86      7.16 o 
  -3  18   2        2.73        1.86      9.40 o 
  -2  18   2        4.17        4.48      7.99 o 
  -1  18   2       61.24       69.03     11.52 o 
   0  18   2        2.89        4.38      7.56 o 
   1  18   2        4.04       15.86      7.46 o 
   2  18   2        5.03        9.01      9.01 o 
   3  18   2       25.67       29.14     13.07 o 
  -1  19   2       17.68       22.12      8.13 o 
 -13   1   3        0.35        4.84      9.28 o 
 -12   1   3       14.72        0.97     10.37 o 
 -11   1   3       13.97       14.25      9.94 o 
 -10   1   3       31.58       33.08      8.85 o 
  -9   1   3      153.89      187.89     13.66 o 
  -8   1   3        3.40        7.37      5.57 o 
  -7   1   3        8.87       12.17      5.02 o 
  -6   1   3      148.46      153.49      8.77 o 
  -5   1   3        7.16        7.77      3.56 o 
  -4   1   3       35.24       44.48      5.46 o 
  -3   1   3       39.03       26.89      4.72 o 
  -2   1   3       34.95       42.35      5.58 o 
  -1   1   3       43.91       49.32      4.78 o 
   0   1   3       58.88       75.51      5.79 o 
   1   1   3       92.52       90.94      6.31 o 
   2   1   3     1222.07     1294.41     22.23 o 
   3   1   3     1444.51     1238.27     26.68 o 
   4   1   3        0.40        0.19      4.23 o 
   5   1   3       59.68       54.34      6.82 o 
   6   1   3       56.73       49.50      7.29 o 
   7   1   3       35.81       44.29      8.28 o 
   8   1   3        4.78       11.85      6.20 o 
   9   1   3       13.99       25.33      8.31 o 
  10   1   3        2.38        0.95      9.56 o 
  11   1   3        3.17        0.00      8.99 o 
 -13   2   3       23.13       20.34     10.97 o 
 -12   2   3       18.02        1.97     11.37 o 
 -11   2   3      151.39      157.97     15.84 o 
 -10   2   3      273.06      324.03     18.52 o 
  -9   2   3       45.21       46.05      8.20 o 
  -8   2   3       54.83       45.19      6.57 o 
  -7   2   3       33.70       28.52      4.37 o 
  -6   2   3      756.29      694.40      3.29 o 
  -5   2   3       79.14       81.89      6.37 o 
  -4   2   3      519.66      567.87     14.86 o 
  -3   2   3       39.91       47.19      5.25 o 
  -2   2   3      364.17      318.19     10.76 o 
  -1   2   3      125.09      111.42      7.14 o 
   0   2   3     1247.60     1217.39     19.83 o 
   1   2   3      377.43      420.10     12.53 o 
   2   2   3       29.17       41.93      5.12 o 
   3   2   3      244.82      241.56      9.51 o 
   4   2   3      545.63      528.71     15.93 o 
   5   2   3       62.18       60.61      7.17 o 
   6   2   3      266.47      266.02     14.17 o 
   7   2   3      159.34      173.30     12.05 o 
   8   2   3      647.01      713.37     25.40 o 
   9   2   3        9.60       15.17      8.96 o 
  10   2   3       10.06        2.66      9.56 o 
 -13   3   3       22.20       37.12     11.80 o 
 -12   3   3      111.23       92.89     15.27 o 
 -11   3   3        0.41        7.04      9.29 o 
 -10   3   3       15.01       17.87      8.58 o 
  -9   3   3        3.00        4.26      5.73 o 
  -8   3   3        0.29        1.90      4.56 o 
  -7   3   3       23.36       21.78      4.16 o 
  -6   3   3       40.19       32.83      5.60 o 
  -5   3   3      640.79      654.86     16.00 o 
  -4   3   3       86.96       88.70      6.48 o 
  -3   3   3        2.93       11.80      2.98 o 
  -2   3   3       16.42       16.29      3.88 o 
  -1   3   3        0.95        0.71      3.38 o 
   0   3   3      710.63      735.06     15.79 o 
   1   3   3        3.52        4.69      3.36 o 
   2   3   3      224.74      246.52     10.22 o 
   3   3   3      144.91      178.61      9.46 o 
   4   3   3       21.85       20.84      5.55 o 
   5   3   3       36.65       33.76      6.47 o 
   6   3   3        5.61        5.38      5.56 o 
   7   3   3       76.22       81.98     10.30 o 
   8   3   3       17.97        3.48      7.38 o 
   9   3   3       16.13       12.48      8.46 o 
  10   3   3        1.16        1.69      8.04 o 
 -13   4   3       13.92        8.17     12.41 o 
 -12   4   3        9.15       11.58     12.52 o 
 -11   4   3       10.79        5.98      8.10 o 
 -10   4   3       80.19       79.25     11.64 o 
  -9   4   3        4.13        1.21      6.03 o 
  -8   4   3       17.51        8.51      5.16 o 
  -7   4   3       94.83       79.19      7.69 o 
  -6   4   3       52.63       39.68      5.28 o 
  -5   4   3        4.67        3.64      3.81 o 
  -4   4   3      102.13      114.63      7.33 o 
  -3   4   3      178.78      194.10      9.52 o 
  -2   4   3       12.99       15.29      4.43 o 
  -1   4   3      659.80      632.65     15.21 o 
   0   4   3        4.93        2.53      3.54 o 
   1   4   3        0.53        5.34      3.48 o 
   2   4   3        5.21        2.24      2.93 o 
   3   4   3        2.83        0.96      4.12 o 
   4   4   3       69.98       70.24      6.94 o 
   5   4   3      108.07      113.43     10.06 o 
   6   4   3      764.95      795.72     24.02 o 
   7   4   3       43.41       48.92      7.65 o 
   8   4   3        0.21        7.44      7.44 o 
   9   4   3       35.79       39.20      8.26 o 
  10   4   3       10.08       18.67      7.68 o 
 -13   5   3       28.11       12.08     11.79 o 
 -12   5   3      155.72      155.78     16.44 o 
 -11   5   3      121.04      149.29     13.60 o 
 -10   5   3        5.69        8.38      6.14 o 
  -9   5   3       15.71       16.75      6.13 o 
  -8   5   3      100.39       94.93      8.24 o 
  -7   5   3      289.82      278.56     12.17 o 
  -6   5   3      115.13      106.69      7.87 o 
  -5   5   3        9.10       14.39      5.30 o 
  -4   5   3        7.08       15.59      4.67 o 
  -3   5   3     1041.08     1011.06     20.81 o 
  -2   5   3       15.66       18.05      4.59 o 
  -1   5   3      496.86      464.41     13.54 o 
   0   5   3       73.84       52.38      5.51 o 
   1   5   3       96.60       84.04      6.59 o 
   2   5   3        4.58        1.50      3.49 o 
   3   5   3      277.56      288.66     12.33 o 
   4   5   3      561.29      583.63     18.31 o 
   5   5   3       11.90       13.15      7.04 o 
   6   5   3      234.47      257.44     14.55 o 
   7   5   3      149.77      198.47     13.24 o 
   8   5   3       20.61       26.94      8.38 o 
   9   5   3       62.16       60.82     11.01 o 
  10   5   3       43.89       56.68      9.86 o 
 -13   6   3       57.12       43.55     11.75 o 
 -12   6   3        2.46        3.72      9.64 o 
 -11   6   3        8.40        6.61      7.64 o 
 -10   6   3       70.36       84.17     11.15 o 
  -9   6   3        1.27        2.96      5.75 o 
  -8   6   3       30.87       31.96      6.16 o 
  -7   6   3        6.71        0.93      4.93 o 
  -6   6   3       68.98       70.77      7.41 o 
  -5   6   3      124.69      100.78      5.19 o 
  -4   6   3       14.09       13.24      4.72 o 
  -3   6   3      512.89      445.80     14.58 o 
  -2   6   3      426.29      441.06     13.83 o 
  -1   6   3       81.41      101.56      7.43 o 
   0   6   3     2505.95     2440.72     29.97 o 
   1   6   3     1005.74     1042.57     20.46 o 
   2   6   3       69.86       71.43      6.21 o 
   3   6   3       53.43       45.84      5.42 o 
   4   6   3       21.43       24.37      6.54 o 
   5   6   3     1248.59     1315.75     29.53 o 
   6   6   3     1364.12     1497.94     34.23 o 
   7   6   3       28.65       29.66      7.24 o 
   8   6   3       36.26       34.38      8.02 o 
   9   6   3        1.12        0.87      6.71 o 
  10   6   3        0.65        0.00      8.36 o 
 -12   7   3       23.10       44.88     10.52 o 
 -11   7   3       69.43       65.09     11.91 o 
 -10   7   3       89.04       81.57     10.57 o 
  -9   7   3       76.68       62.14      8.95 o 
  -8   7   3       57.36       46.23      7.83 o 
  -7   7   3      116.14      136.38      9.68 o 
  -6   7   3      270.35      282.21     12.89 o 
  -5   7   3      399.99      360.11     14.49 o 
  -4   7   3      498.29      473.90     15.64 o 
  -3   7   3       58.08       48.07      6.80 o 
  -2   7   3       74.07       68.86      7.16 o 
  -1   7   3      195.29      242.34     10.72 o 
   0   7   3        0.01        1.77      3.38 o 
   1   7   3       33.47       30.25      4.65 o 
   2   7   3       45.64       45.82      5.74 o 
   3   7   3      239.98      226.61     11.07 o 
   4   7   3      130.08      132.55     10.57 o 
   5   7   3      267.09      268.04     14.82 o 
   6   7   3        1.43        9.78      7.16 o 
   7   7   3       68.31       56.07      8.71 o 
   8   7   3       16.70       18.56      6.78 o 
   9   7   3       10.49       11.34      8.61 o 
  10   7   3       17.45       18.42      8.57 o 
 -12   8   3       48.10       56.12     11.39 o 
 -11   8   3       58.35       45.59     12.58 o 
 -10   8   3       11.33        5.27      8.72 o 
  -9   8   3       81.28      103.81     11.23 o 
  -8   8   3       58.45       58.14      8.21 o 
  -7   8   3       54.45       40.70      7.60 o 
  -6   8   3        0.25        2.50      5.08 o 
  -5   8   3        0.12        2.42      4.57 o 
  -4   8   3       35.58       34.86      6.33 o 
  -3   8   3      231.31      264.19     12.03 o 
  -2   8   3      267.18      224.07     11.57 o 
  -1   8   3     1148.28     1111.66     22.95 o 
   0   8   3      167.38      155.01      9.08 o 
   1   8   3       26.81       30.62      5.10 o 
   2   8   3       31.16       31.03      6.00 o 
   3   8   3        1.37        1.39      4.18 o 
   4   8   3      251.16      258.20     14.26 o 
   5   8   3       98.29       88.30      9.73 o 
   6   8   3      119.06      134.43     11.68 o 
   7   8   3       10.24       15.34      6.05 o 
   8   8   3       46.64       40.08     11.75 o 
   9   8   3        1.87        2.79      8.35 o 
 -12   9   3       12.00        2.93     11.41 o 
 -11   9   3        1.53        6.31     10.25 o 
 -10   9   3       20.76       15.18      9.02 o 
  -9   9   3        0.26        6.82      6.82 o 
  -8   9   3        0.02        3.20      5.40 o 
  -7   9   3       10.01       20.37      6.20 o 
  -6   9   3       26.05       37.12      6.35 o 
  -5   9   3       15.81       14.64      5.19 o 
  -4   9   3        2.63       15.67      5.13 o 
  -3   9   3       32.38       24.97      5.98 o 
  -2   9   3      163.93      159.67      9.98 o 
  -1   9   3       21.38       23.20      5.24 o 
   0   9   3       14.79        6.58      4.12 o 
   1   9   3      193.51      168.21      9.49 o 
   2   9   3       25.23       30.42      5.07 o 
   3   9   3        4.73        9.68      4.17 o 
   4   9   3      592.93      606.16     21.27 o 
   5   9   3      253.13      315.23     17.06 o 
   6   9   3        5.64        0.00      6.60 o 
   7   9   3       11.73        2.47      8.58 o 
   8   9   3       40.42       40.53     11.13 o 
   9   9   3        2.99        6.78      9.26 o 
 -11  10   3       13.55       15.04     10.98 o 
 -10  10   3       10.08       14.43      7.17 o 
  -9  10   3        9.04        9.11      7.87 o 
  -8  10   3        2.14        3.46      7.01 o 
  -7  10   3        0.95       10.10      5.05 o 
  -6  10   3       28.64       36.61      8.08 o 
  -5  10   3        2.85        3.39      5.30 o 
  -4  10   3        0.69        5.99      4.75 o 
  -3  10   3      154.67      165.12     10.93 o 
  -2  10   3       23.82       22.18      5.44 o 
  -1  10   3       20.33       18.47      5.42 o 
   0  10   3      142.33      134.40      7.89 o 
   1  10   3       11.22       12.53      4.22 o 
   2  10   3       20.81       15.25      5.73 o 
   3  10   3       15.19       11.70      5.67 o 
   4  10   3       22.82       34.56      7.16 o 
   5  10   3       27.04       12.52      7.27 o 
   6  10   3       79.52       58.84     11.73 o 
   7  10   3        0.51        8.56      7.46 o 
   8  10   3        6.51        6.68      8.76 o 
   9  10   3       11.06        8.21      9.72 o 
 -11  11   3        0.55        9.85     10.69 o 
 -10  11   3        3.63        6.36      7.74 o 
  -9  11   3       19.87       19.58      8.21 o 
  -8  11   3       12.68        7.43      6.98 o 
  -7  11   3        7.46        1.39      6.20 o 
  -6  11   3       61.95       72.17      8.78 o 
  -5  11   3        0.16        6.02      5.06 o 
  -4  11   3       95.13       83.34      9.38 o 
  -3  11   3       12.15       19.12      5.94 o 
  -2  11   3      141.35      154.47     11.19 o 
  -1  11   3      161.65      153.97     10.76 o 
   0  11   3        6.45        9.59      4.24 o 
   1  11   3       16.01       15.88      5.79 o 
   2  11   3        5.77        7.93      5.07 o 
   3  11   3       10.25       19.50      5.34 o 
   4  11   3       40.39       50.57      8.85 o 
   5  11   3       26.07       31.98      7.33 o 
   6  11   3      114.96      114.73     12.65 o 
   7  11   3        0.08        0.93      7.99 o 
   8  11   3        2.37        2.00      7.91 o 
 -10  12   3        0.14        6.72      8.21 o 
  -9  12   3       40.27       69.28     11.19 o 
  -8  12   3       56.34       75.29      9.98 o 
  -7  12   3       29.98       22.85      9.22 o 
  -6  12   3        1.72        2.11      6.41 o 
  -5  12   3       34.41       42.47      8.76 o 
  -4  12   3       98.86      117.84     11.44 o 
  -3  12   3       68.58       58.03      8.41 o 
  -2  12   3      182.78      168.46     12.48 o 
  -1  12   3      108.82      109.22     10.32 o 
   0  12   3       10.13        9.85      5.30 o 
   1  12   3       13.68       17.32      6.20 o 
   2  12   3       45.53       38.45      5.83 o 
   3  12   3       10.39       20.97      5.88 o 
   4  12   3       50.49       60.47      9.33 o 
   5  12   3        3.15       11.87      6.18 o 
   6  12   3       28.18       44.72     10.49 o 
   7  12   3        9.51       33.52      9.65 o 
 -10  13   3        2.16        3.11      9.49 o 
  -9  13   3       12.27        5.67     10.03 o 
  -8  13   3        3.49        0.00      8.11 o 
  -7  13   3       33.29       31.82     10.21 o 
  -6  13   3        0.88        3.72      6.38 o 
  -5  13   3      266.09      289.61     17.49 o 
  -4  13   3      531.42      615.50     22.62 o 
  -3  13   3      189.42      182.84     13.92 o 
  -2  13   3        1.51        6.92      7.69 o 
  -1  13   3      125.63      131.41     11.12 o 
   0  13   3       68.72       71.83      8.65 o 
   1  13   3       32.15       28.18      6.08 o 
   2  13   3        6.22        4.08      5.10 o 
   3  13   3       60.66       37.15      8.12 o 
   4  13   3       62.70       44.09      8.15 o 
   5  13   3       85.37       92.60     11.38 o 
   6  13   3        7.79        9.87      6.55 o 
   7  13   3       36.46       49.85     10.60 o 
  -9  14   3        4.76        2.99      8.59 o 
  -8  14   3        6.48        1.83      6.53 o 
  -7  14   3        1.87        9.41      6.87 o 
  -6  14   3       92.35      109.78     12.66 o 
  -5  14   3       74.74       69.08     11.47 o 
  -4  14   3        3.59        9.52      9.52 o 
  -3  14   3      314.80      334.57     18.99 o 
  -2  14   3      749.30      816.57     26.62 o 
  -1  14   3       90.61      100.65     11.15 o 
   0  14   3        0.18        3.12      5.87 o 
   1  14   3       27.37       11.67      6.43 o 
   2  14   3       78.32       57.38      8.39 o 
   3  14   3       72.25       46.64      9.42 o 
   4  14   3        0.61        1.53      6.59 o 
   5  14   3        5.60        3.42      7.43 o 
   6  14   3       18.85       48.19     11.91 o 
  -8  15   3       27.94       36.33      9.34 o 
  -7  15   3        1.21        0.92      7.83 o 
  -6  15   3        0.89        1.71      8.07 o 
  -5  15   3       21.13       17.97      8.69 o 
  -4  15   3      113.83      100.29     13.22 o 
  -3  15   3       53.95       49.18     10.63 o 
  -2  15   3       76.27       86.55     11.35 o 
  -1  15   3        0.03        2.87      6.31 o 
   0  15   3       60.80       40.53      8.41 o 
   1  15   3       44.84       31.82      8.41 o 
   2  15   3        0.25        6.93      6.93 o 
   3  15   3        0.01        5.25      6.59 o 
   4  15   3        8.28       10.69      9.04 o 
   5  15   3       12.31        4.62      8.71 o 
  -7  16   3        1.76        6.84      8.39 o 
  -6  16   3        0.13        7.38      7.65 o 
  -5  16   3       11.79       21.06      8.35 o 
  -4  16   3        7.88        0.89      7.73 o 
  -3  16   3       28.14       26.19      9.02 o 
  -2  16   3       16.44       23.83      8.69 o 
  -1  16   3       15.24       25.47      8.35 o 
   0  16   3       10.73        1.50      6.46 o 
   1  16   3       11.77        4.52      6.62 o 
   2  16   3       19.41        8.55      8.48 o 
   3  16   3       21.03       21.48      7.35 o 
   4  16   3        0.00       10.81      6.67 o 
  -6  17   3        1.99        8.93      9.82 o 
  -5  17   3       25.33       23.62      9.28 o 
  -4  17   3       40.02       42.76      8.82 o 
  -3  17   3       11.79       10.63      8.62 o 
  -2  17   3        2.51        0.00      7.88 o 
  -1  17   3       23.21        6.69      8.28 o 
   0  17   3        3.97        7.34      7.09 o 
   1  17   3        5.58       10.77      6.11 o 
   2  17   3        0.05        9.25      9.25 o 
   3  17   3        1.88        2.76      7.59 o 
  -3  18   3        4.87        2.90      8.23 o 
  -2  18   3        3.56        9.94      9.94 o 
  -1  18   3        1.88        1.86      9.32 o 
   0  18   3        7.12        2.74      8.35 o 
   1  18   3        2.31        2.74      7.95 o 
 -13   0   4        5.27        6.90      9.02 o 
 -12   0   4        0.65       11.03     11.03 o 
 -11   0   4        3.85       13.89      9.48 o 
 -10   0   4      188.60      221.41     16.94 o 
  -9   0   4      178.28      198.06     14.70 o 
  -8   0   4      299.19      338.41     17.13 o 
  -7   0   4       32.28       35.89      6.96 o 
  -6   0   4      149.64      134.02     10.82 o 
  -5   0   4     5095.21     5379.51     51.89 o 
  -4   0   4     2000.52     2096.78     32.11 o 
  -3   0   4      101.85      117.43      8.89 o 
  -2   0   4      188.48      218.57     10.88 o 
  -1   0   4       39.34       28.55      5.16 o 
   0   0   4      403.12      360.92     13.16 o 
   1   0   4      229.76      227.79     10.86 o 
   2   0   4      181.32      214.17     11.30 o 
   3   0   4      165.46      194.01     11.88 o 
   4   0   4      309.46      377.06     17.58 o 
   5   0   4      157.31      158.25     13.61 o 
   6   0   4       59.14       53.54      9.96 o 
   7   0   4       31.79       50.05     11.75 o 
   8   0   4       82.96       93.77     14.82 o 
   9   0   4      111.46      130.13     17.54 o 
 -13   1   4        4.70       21.39      9.55 o 
 -12   1   4       42.10       49.40     13.87 o 
 -11   1   4        0.01        8.73      9.30 o 
 -10   1   4       10.91       11.94      8.93 o 
  -9   1   4        0.03        7.51      7.51 o 
  -8   1   4        3.54       17.03      5.56 o 
  -7   1   4      112.31       98.05      4.64 o 
  -6   1   4       61.76       69.72      7.52 o 
  -5   1   4     2062.70     2124.24     32.52 o 
  -4   1   4     3560.58     3870.56     41.94 o 
  -3   1   4     2126.57     2282.02     32.79 o 
  -2   1   4      459.44      477.99     15.02 o 
  -1   1   4      615.05      642.31     17.20 o 
   0   1   4      141.47      149.15      8.66 o 
   1   1   4      542.97      582.48     16.63 o 
   2   1   4      231.58      251.05     11.96 o 
   3   1   4      128.27      141.92      9.69 o 
   4   1   4       99.82      104.56      9.05 o 
   5   1   4       45.01       57.52      8.65 o 
   6   1   4       65.32       73.07     10.00 o 
   7   1   4       10.74        4.79      7.76 o 
   8   1   4        6.62        2.77      9.30 o 
   9   1   4       39.37       29.80     11.72 o 
 -13   2   4        0.17       11.04     11.25 o 
 -12   2   4       16.11        1.02     11.92 o 
 -11   2   4        0.02        7.77      7.77 o 
 -10   2   4       91.45      112.21     11.60 o 
  -9   2   4       94.94      102.62     10.91 o 
  -8   2   4       28.14       17.08      5.83 o 
  -7   2   4       45.35       55.42      6.39 o 
  -6   2   4        7.22       12.69      5.21 o 
  -5   2   4       17.07       17.67      5.45 o 
  -4   2   4      166.48      157.42     10.24 o 
  -3   2   4       84.16      109.17      8.38 o 
  -2   2   4      100.17       89.33      7.67 o 
  -1   2   4      178.55      160.21      9.33 o 
   0   2   4       56.42       58.61      5.69 o 
   1   2   4       37.95       28.61      3.69 o 
   2   2   4       68.90       72.80      6.86 o 
   3   2   4       12.49        8.70      4.86 o 
   4   2   4        7.07       11.66      5.80 o 
   5   2   4       60.05       78.40      8.59 o 
   6   2   4       95.51      106.49     11.58 o 
   7   2   4       11.55        6.86      8.58 o 
   8   2   4        2.18        6.04      6.69 o 
   9   2   4        0.00        3.88      9.00 o 
 -13   3   4       61.63       30.41     14.22 o 
 -12   3   4       31.06       32.64     11.81 o 
 -11   3   4        9.10        7.13      9.30 o 
 -10   3   4        8.23       19.12      7.06 o 
  -9   3   4        1.38        6.64      6.64 o 
  -8   3   4       10.90       13.33      5.21 o 
  -7   3   4      132.32      109.77      8.88 o 
  -6   3   4      467.77      504.99     16.79 o 
  -5   3   4        1.05        1.42      5.65 o 
  -4   3   4      227.86      184.82     10.82 o 
  -3   3   4        5.85        3.83      4.50 o 
  -2   3   4        1.05        2.14      4.10 o 
  -1   3   4        9.20       16.14      4.37 o 
   0   3   4       43.53       59.51      5.98 o 
   1   3   4        4.09       13.82      4.95 o 
   2   3   4        4.80        4.90      4.53 o 
   3   3   4       12.02       12.55      6.01 o 
   4   3   4        0.50        5.97      5.97 o 
   5   3   4      196.15      187.03     11.99 o 
   6   3   4        0.15        3.25      7.28 o 
   7   3   4       14.59       12.59      8.48 o 
   8   3   4        5.15       20.90      8.93 o 
   9   3   4        2.88        9.23      9.23 o 
 -13   4   4        0.24        6.36     10.64 o 
 -12   4   4       29.35       17.62     13.06 o 
 -11   4   4        0.43        5.11      8.78 o 
 -10   4   4        0.31        7.67      6.61 o 
  -9   4   4       70.45       62.23      8.23 o 
  -8   4   4        6.89        5.97      4.99 o 
  -7   4   4        1.56        3.29      4.31 o 
  -6   4   4        0.01        4.76      4.93 o 
  -5   4   4      170.19      190.49     11.25 o 
  -4   4   4       16.57       18.31      5.76 o 
  -3   4   4       99.52       90.75      7.87 o 
  -2   4   4      117.38      108.28      8.66 o 
  -1   4   4      272.30      287.16     12.49 o 
   0   4   4      252.48      214.54     10.09 o 
   1   4   4       17.46       10.22      4.69 o 
   2   4   4        0.47        1.36      3.82 o 
   3   4   4       88.45       72.43      8.82 o 
   4   4   4        0.83        3.29      5.23 o 
   5   4   4      387.33      371.38     17.65 o 
   6   4   4       38.99       32.82      8.70 o 
   7   4   4       31.87       50.87      7.45 o 
   8   4   4        6.46        6.67      9.30 o 
   9   4   4        4.28        1.85      7.31 o 
 -13   5   4       31.95       28.68     11.40 o 
 -12   5   4      147.97      138.39     16.19 o 
 -11   5   4       15.44       26.34      9.30 o 
 -10   5   4       39.24       31.32      8.64 o 
  -9   5   4       16.92        8.32      5.51 o 
  -8   5   4       11.60        9.50      5.14 o 
  -7   5   4        0.71        0.00      5.48 o 
  -6   5   4       20.92       20.86      5.97 o 
  -5   5   4      108.33      113.48      9.16 o 
  -4   5   4      157.58      201.24     11.05 o 
  -3   5   4        0.34        1.87      5.63 o 
  -2   5   4       63.50       55.45      7.08 o 
  -1   5   4        7.16        5.30      5.12 o 
   0   5   4      144.73      118.88      8.81 o 
   1   5   4       30.13       37.66      5.78 o 
   2   5   4       63.72       66.11      7.11 o 
   3   5   4        2.75        1.01      4.98 o 
   4   5   4      242.99      254.30     13.99 o 
   5   5   4      446.04      505.24     20.70 o 
   6   5   4       23.44       32.50      7.74 o 
   7   5   4        0.40        1.43      5.57 o 
   8   5   4       23.27       17.86      8.76 o 
   9   5   4       12.78        7.42      8.63 o 
 -13   6   4        0.15        8.05      9.53 o 
 -12   6   4       44.69       54.48     12.31 o 
 -11   6   4       12.20       17.40      8.47 o 
 -10   6   4        2.54        4.27      6.31 o 
  -9   6   4        1.85        0.00      5.96 o 
  -8   6   4       57.06       60.94      7.48 o 
  -7   6   4      182.80      184.17     11.55 o 
  -6   6   4        4.14        0.00      5.98 o 
  -5   6   4      231.96      211.04     12.04 o 
  -4   6   4       28.84       27.73      6.66 o 
  -3   6   4      640.62      669.16     19.45 o 
  -2   6   4        6.93       13.60      5.20 o 
  -1   6   4       82.41      106.37      8.39 o 
   0   6   4       62.98       83.77      7.26 o 
   1   6   4       17.26       15.39      5.49 o 
   2   6   4       12.65       15.09      5.63 o 
   3   6   4        4.93       13.95      5.09 o 
   4   6   4      195.32      213.53     14.10 o 
   5   6   4      206.96      209.86     14.97 o 
   6   6   4       12.67       11.59      6.97 o 
   7   6   4       23.11       22.38      8.45 o 
   8   6   4       23.77        5.30      9.37 o 
   9   6   4        1.84        5.68      7.78 o 
 -12   7   4        1.57        7.61      8.53 o 
 -11   7   4        0.02        1.71      7.28 o 
 -10   7   4       40.51       29.19      8.12 o 
  -9   7   4       17.05       29.91      7.01 o 
  -8   7   4       26.92       27.78      6.53 o 
  -7   7   4       90.69      109.15     10.42 o 
  -6   7   4       74.64       71.16      8.67 o 
  -5   7   4        0.73        3.76      5.19 o 
  -4   7   4       61.08       87.89      7.65 o 
  -3   7   4       50.00       53.78      7.84 o 
  -2   7   4      501.84      530.27     17.81 o 
  -1   7   4      191.61      197.56     10.59 o 
   0   7   4        2.11        3.96      3.64 o 
   1   7   4       22.94       21.07      5.22 o 
   2   7   4      102.95      115.65      8.88 o 
   3   7   4      261.27      267.42     14.47 o 
   4   7   4        1.89        6.77      6.35 o 
   5   7   4      184.06      218.03     15.16 o 
   6   7   4        0.10        7.69      7.69 o 
   7   7   4      106.89       94.68     11.37 o 
   8   7   4        3.58        0.00      8.98 o 
 -12   8   4      136.41      135.12     15.78 o 
 -11   8   4       16.86        4.43     10.31 o 
 -10   8   4        8.59       14.24      8.17 o 
  -9   8   4        1.77        1.46      7.28 o 
  -8   8   4       32.96       44.04      8.30 o 
  -7   8   4       82.52       73.33      8.70 o 
  -6   8   4        0.12        7.48      5.30 o 
  -5   8   4        7.84       11.70      6.39 o 
  -4   8   4       26.35       14.63      6.82 o 
  -3   8   4        0.80        3.67      5.56 o 
  -2   8   4      130.83      125.13      9.66 o 
  -1   8   4       21.16       13.20      5.94 o 
   0   8   4        0.57        1.82      4.25 o 
   1   8   4      178.27      151.70     10.97 o 
   2   8   4       69.02       76.00      9.10 o 
   3   8   4       40.27       48.36      7.91 o 
   4   8   4       19.35       11.42      7.31 o 
   5   8   4       80.35       78.38     10.27 o 
   6   8   4       59.11       41.32     10.83 o 
   7   8   4        8.95        3.55      9.11 o 
   8   8   4        3.44        6.76      9.69 o 
 -12   9   4       46.96       15.05     13.12 o 
 -11   9   4       29.74       34.24      9.13 o 
 -10   9   4       18.62       16.75      8.78 o 
  -9   9   4        7.76        0.78      7.45 o 
  -8   9   4        1.98        5.54      6.22 o 
  -7   9   4       13.31       24.60      6.38 o 
  -6   9   4       31.38       31.26      7.92 o 
  -5   9   4      129.35      109.63     10.48 o 
  -4   9   4      278.83      321.19     15.16 o 
  -3   9   4        1.69        4.94      5.66 o 
  -2   9   4       68.89       54.21      8.55 o 
  -1   9   4        0.28        2.55      5.50 o 
   0   9   4       57.71       50.71      7.70 o 
   1   9   4       10.92       10.09      5.33 o 
   2   9   4        0.63        3.70      5.06 o 
   3   9   4      244.88      202.27     13.82 o 
   4   9   4      443.24      391.11     19.25 o 
   5   9   4      191.34      154.36     13.94 o 
   6   9   4        0.05        3.34      7.32 o 
   7   9   4       22.40       21.38     11.37 o 
   8   9   4       22.18       14.23      9.77 o 
 -11  10   4       33.02       22.31     11.62 o 
 -10  10   4       21.85       19.55      9.10 o 
  -9  10   4       11.77       16.14      9.36 o 
  -8  10   4       10.10       12.56      7.20 o 
  -7  10   4      100.98       91.70     10.02 o 
  -6  10   4        4.63        4.53      5.59 o 
  -5  10   4       85.73       83.56      9.54 o 
  -4  10   4       31.93       30.70      7.90 o 
  -3  10   4      614.03      566.30     20.64 o 
  -2  10   4       46.95       63.49      7.58 o 
  -1  10   4      131.95      118.99     10.05 o 
   0  10   4        4.10        0.51      4.58 o 
   1  10   4        3.41        1.49      5.34 o 
   2  10   4       81.36       70.64      8.93 o 
   3  10   4        0.00        4.32      6.58 o 
   4  10   4       40.79       27.74      7.13 o 
   5  10   4       25.42       28.16      8.54 o 
   6  10   4       33.32       52.80     10.57 o 
   7  10   4       20.68        3.26      9.75 o 
 -11  11   4       18.73       21.44     10.11 o 
 -10  11   4       19.03       18.79     10.41 o 
  -9  11   4        2.25        0.82      8.69 o 
  -8  11   4       24.63        6.32      9.96 o 
  -7  11   4       14.79       32.34      7.30 o 
  -6  11   4        0.31        6.21      5.24 o 
  -5  11   4       70.61       70.25      9.60 o 
  -4  11   4       15.35       21.77      6.78 o 
  -3  11   4        0.20        1.89      5.78 o 
  -2  11   4        1.07        3.61      6.06 o 
  -1  11   4        1.11        6.34      5.06 o 
   0  11   4       13.68       10.74      6.62 o 
   1  11   4       73.87       68.69      8.73 o 
   2  11   4        8.54        9.89      6.35 o 
   3  11   4       13.42       25.23      8.17 o 
   4  11   4        0.06        1.49      6.52 o 
   5  11   4        2.17        4.89      7.25 o 
   6  11   4       20.20       37.99      8.72 o 
   7  11   4       12.02        6.17      9.11 o 
 -10  12   4       16.35       33.69     10.20 o 
  -9  12   4       12.40       10.24     10.24 o 
  -8  12   4        2.55        5.02      8.26 o 
  -7  12   4        5.29        7.97      7.97 o 
  -6  12   4       11.12       10.34      6.57 o 
  -5  12   4        3.63        7.75      7.75 o 
  -4  12   4        0.50        2.08      6.32 o 
  -3  12   4       88.32       67.95     10.95 o 
  -2  12   4       88.47       98.43     10.37 o 
  -1  12   4       18.17        3.68      6.23 o 
   0  12   4        0.11        4.93      4.93 o 
   1  12   4        4.28        5.78      5.78 o 
   2  12   4       15.26       19.21      5.92 o 
   3  12   4        0.20        0.00      6.70 o 
   4  12   4        8.24        9.26      7.52 o 
   5  12   4        1.98        5.18      7.12 o 
   6  12   4       29.31       24.52     10.28 o 
  -9  13   4       21.86       29.99     10.11 o 
  -8  13   4        3.45       11.66      7.33 o 
  -7  13   4       36.82       24.29     11.22 o 
  -6  13   4      109.25      110.40     12.57 o 
  -5  13   4       23.01       36.14      8.01 o 
  -4  13   4      114.13      100.84     11.82 o 
  -3  13   4        3.98        7.84      7.84 o 
  -2  13   4        0.66        8.16      6.49 o 
  -1  13   4       31.56       22.37      7.12 o 
   0  13   4       15.29       14.28      5.25 o 
   1  13   4        1.18        6.85      4.76 o 
   2  13   4      148.67      123.18     11.26 o 
   3  13   4       35.38       40.32      6.51 o 
   4  13   4        0.16        9.00      7.75 o 
   5  13   4        1.75       18.51      8.23 o 
  -8  14   4        8.82        6.63      8.44 o 
  -7  14   4        6.04        0.90      7.60 o 
  -6  14   4        3.79        8.46      8.64 o 
  -5  14   4       34.55       40.20     10.29 o 
  -4  14   4       10.16       11.65      8.98 o 
  -3  14   4      414.79      388.40     21.46 o 
  -2  14   4       31.57       45.39      8.66 o 
  -1  14   4       11.85       19.08      7.30 o 
   0  14   4       12.79       18.10      7.79 o 
   1  14   4        9.95       12.84      6.82 o 
   2  14   4       24.21       27.34      7.13 o 
   3  14   4       20.86        7.63      7.63 o 
   4  14   4        3.96        8.26      8.26 o 
   5  14   4       28.89        6.90     10.58 o 
  -7  15   4        7.70        5.65      9.33 o 
  -6  15   4       24.88       39.52     10.61 o 
  -5  15   4        2.92        0.00      9.18 o 
  -4  15   4       20.05       15.83      7.08 o 
  -3  15   4       46.91       44.37      9.56 o 
  -2  15   4        0.17        2.34      6.51 o 
  -1  15   4       14.31       15.83      8.00 o 
   0  15   4        5.76        5.86      7.45 o 
   1  15   4        0.68        5.18      6.68 o 
   2  15   4        1.02        3.94      7.51 o 
   3  15   4        2.38        3.41      8.51 o 
   4  15   4        4.18        8.58      8.58 o 
  -6  16   4        2.74       16.30      8.42 o 
  -5  16   4        2.76        4.65      8.77 o 
  -4  16   4        0.33        1.73      8.33 o 
  -3  16   4        5.18        2.57      8.65 o 
  -2  16   4       23.95       19.52      8.00 o 
  -1  16   4       22.16        4.98      8.56 o 
   0  16   4       12.75        3.18      7.67 o 
   1  16   4       22.08        4.86      8.40 o 
   2  16   4        1.06        4.30      7.56 o 
  -4  17   4        0.83        9.59      7.24 o 
  -3  17   4       11.02       11.22      8.54 o 
  -2  17   4        3.98        5.51      8.40 o 
  -1  17   4        1.00        2.65      7.78 o 
   0  17   4        0.02        1.74      5.78 o 
 -13   1   5        0.61        7.12     11.61 o 
 -12   1   5        3.34        4.66     12.11 o 
 -11   1   5        0.49        1.04      9.19 o 
 -10   1   5        0.00        4.28      8.77 o 
  -9   1   5        0.10        6.79      6.79 o 
  -8   1   5       51.44       36.09      7.28 o 
  -7   1   5       26.58       25.14      7.36 o 
  -6   1   5       40.11       39.91      8.08 o 
  -5   1   5        0.11        5.12      6.60 o 
  -4   1   5        4.02        3.31      6.82 o 
  -3   1   5       39.50       22.75      6.98 o 
  -2   1   5       76.45       89.90      8.06 o 
  -1   1   5      222.89      174.64     11.58 o 
   0   1   5      198.24      179.67     10.80 o 
   1   1   5       70.90       71.08      8.16 o 
   2   1   5       54.06       49.50      6.84 o 
   3   1   5       42.71       42.18      8.34 o 
   4   1   5        0.23        9.64      6.62 o 
   5   1   5       19.05        8.52      8.81 o 
   6   1   5       20.69        7.86     10.62 o 
   7   1   5       15.57       22.90     10.84 o 
   8   1   5        0.05        3.39     10.15 o 
 -13   2   5        0.21       12.74     12.74 o 
 -12   2   5        6.47        5.51     10.47 o 
 -11   2   5       22.74       25.24     11.13 o 
 -10   2   5       39.00       24.44      9.16 o 
  -9   2   5       13.60       10.44      5.29 o 
  -8   2   5        2.90        3.92      5.36 o 
  -7   2   5        0.36        5.64      6.58 o 
  -6   2   5        1.60        0.57      5.78 o 
  -5   2   5        5.14        1.64      6.66 o 
  -4   2   5       75.27       86.60      9.54 o 
  -3   2   5        1.40        4.46      5.59 o 
  -2   2   5      169.62      165.51     10.99 o 
  -1   2   5       46.09       40.96      6.50 o 
   0   2   5        0.03        0.01      4.36 o 
   1   2   5      274.33      245.71     12.99 o 
   2   2   5      198.29      164.97     12.18 o 
   3   2   5       47.54       47.88      7.81 o 
   4   2   5      323.24      315.90     16.42 o 
   5   2   5      594.70      579.15     24.92 o 
   6   2   5      104.15       87.04      7.23 o 
   7   2   5        0.04        4.71      6.82 o 
   8   2   5        4.62        6.36      9.04 o 
 -13   3   5       21.86       23.46     11.43 o 
 -12   3   5        7.32        8.09      9.70 o 
 -11   3   5       11.87        0.84      8.83 o 
 -10   3   5        3.16       11.11      6.91 o 
  -9   3   5        3.42        0.00      6.36 o 
  -8   3   5        0.13        1.16      6.26 o 
  -7   3   5       25.06       34.80      7.17 o 
  -6   3   5       64.31       69.99      8.88 o 
  -5   3   5        0.67        4.04      6.15 o 
  -4   3   5        0.27        0.59      5.74 o 
  -3   3   5       18.70       22.12      6.76 o 
  -2   3   5       22.73       15.02      6.76 o 
  -1   3   5       25.83       37.87      7.39 o 
   0   3   5        0.42        0.50      4.70 o 
   1   3   5        2.84        2.54      5.08 o 
   2   3   5       64.64       56.10      8.00 o 
   3   3   5      180.65      177.05     12.71 o 
   4   3   5        2.39        6.56      7.59 o 
   5   3   5       43.55       39.03      9.82 o 
   6   3   5        7.03        8.13      8.22 o 
   7   3   5        5.68        1.84      9.14 o 
   8   3   5        0.05        1.05      7.59 o 
 -12   4   5        0.56       11.50      7.07 o 
 -11   4   5       23.55        4.91      8.96 o 
 -10   4   5        2.41        8.36      6.57 o 
  -9   4   5       45.43       43.54      6.02 o 
  -8   4   5       24.27       23.40      6.88 o 
  -7   4   5       71.39       60.73      6.39 o 
  -6   4   5        1.27        4.82      6.82 o 
  -5   4   5      102.79      106.87     10.61 o 
  -4   4   5      101.40       83.40      9.36 o 
  -3   4   5       14.97       22.97      5.87 o 
  -2   4   5        3.94        2.85      5.81 o 
  -1   4   5       11.11       10.42      6.33 o 
   0   4   5       43.97       24.31      6.77 o 
   1   4   5       16.39       14.47      5.20 o 
   2   4   5        0.07        2.23      5.22 o 
   3   4   5       25.13       26.03      8.03 o 
   4   4   5       43.96       48.19      9.05 o 
   5   4   5       15.36       14.52      8.42 o 
   6   4   5        0.25        4.05      6.85 o 
   7   4   5       59.60       30.73     10.82 o 
   8   4   5        5.04        0.00      8.93 o 
 -12   5   5        6.06       15.92      7.87 o 
 -11   5   5       11.55        6.55      9.31 o 
 -10   5   5        0.52        0.00      5.84 o 
  -9   5   5       16.17       24.50      7.84 o 
  -8   5   5        3.22        6.38      5.36 o 
  -7   5   5       31.04        8.20      9.46 o 
  -6   5   5       86.13       87.24      9.79 o 
  -5   5   5        0.13        0.57      6.07 o 
  -4   5   5        5.02        0.58      6.06 o 
  -3   5   5       20.32       17.54      7.31 o 
  -2   5   5       12.14       19.69      6.57 o 
  -1   5   5        0.00        6.14      5.22 o 
   0   5   5        1.68        6.76      4.62 o 
   1   5   5        0.21        0.55      5.05 o 
   2   5   5       43.81       41.27      7.66 o 
   3   5   5      121.64      128.87     10.95 o 
   4   5   5      546.82      592.88     22.35 o 
   5   5   5       62.00       90.19     11.87 o 
   6   5   5        1.11        3.33      6.57 o 
   7   5   5       15.98        8.22     10.64 o 
 -12   6   5        9.44       11.00      7.47 o 
 -11   6   5       10.27        6.74      7.26 o 
 -10   6   5        3.69        3.03      6.05 o 
  -9   6   5       18.33       26.55      8.45 o 
  -8   6   5       52.55       42.74      8.00 o 
  -7   6   5       43.35       42.24      8.21 o 
  -6   6   5       12.67       20.21      6.25 o 
  -5   6   5        0.71        0.65      6.63 o 
  -4   6   5       16.96       14.48      7.38 o 
  -3   6   5      279.23      341.70     15.46 o 
  -2   6   5      678.87      673.81     21.98 o 
  -1   6   5      111.71      142.78     10.94 o 
   0   6   5        3.60        1.62      5.75 o 
   1   6   5       73.32       71.41      8.97 o 
   2   6   5       96.23      103.41      9.78 o 
   3   6   5      449.45      427.32     19.52 o 
   4   6   5      145.60      153.64     14.12 o 
   5   6   5       21.22        2.33      8.92 o 
   6   6   5       18.55        4.24      8.91 o 
   7   6   5        1.75        7.54      7.72 o 
 -12   7   5       94.27       93.42     14.00 o 
 -11   7   5        9.56        4.38      9.79 o 
 -10   7   5        7.37       15.11      6.78 o 
  -9   7   5       61.44       45.06     10.69 o 
  -8   7   5       28.62       41.18      8.49 o 
  -7   7   5       46.42       38.32      8.51 o 
  -6   7   5       31.55       29.90      5.89 o 
  -5   7   5       89.98       98.62     10.40 o 
  -4   7   5       50.85       60.21      8.09 o 
  -3   7   5        6.40        1.22      7.11 o 
  -2   7   5       64.81       40.45      9.13 o 
  -1   7   5       44.05       37.26      8.24 o 
   0   7   5        8.14        1.12      5.08 o 
   1   7   5       75.29       71.21      8.23 o 
   2   7   5      249.03      249.43     15.02 o 
   3   7   5      231.26      223.79     15.36 o 
   4   7   5       96.26       70.64     11.60 o 
   5   7   5       27.01       16.07      9.52 o 
   6   7   5        0.04        5.26      7.49 o 
   7   7   5        5.64        1.00      8.15 o 
 -11   8   5       17.93       33.93      9.04 o 
 -10   8   5        0.03        9.10      9.10 o 
  -9   8   5        1.85        4.69      7.82 o 
  -8   8   5       14.63       22.68      8.02 o 
  -7   8   5       57.72       45.31      7.77 o 
  -6   8   5       26.68       24.90      7.43 o 
  -5   8   5       29.40       30.72      8.61 o 
  -4   8   5       52.74       40.34      7.95 o 
  -3   8   5      295.38      267.40     15.94 o 
  -2   8   5       16.11       23.60      7.21 o 
  -1   8   5       38.56       45.54      6.95 o 
   0   8   5        2.32        4.44      4.82 o 
   1   8   5        0.70        6.69      5.65 o 
   2   8   5       10.91        4.98      8.14 o 
   3   8   5       50.15       56.79      9.48 o 
   4   8   5        4.44        7.61      8.62 o 
   5   8   5       54.67       41.05     10.92 o 
   6   8   5        6.77       25.91      8.40 o 
 -11   9   5       10.84       16.30      9.05 o 
 -10   9   5        0.27        1.77      7.90 o 
  -9   9   5       11.01       15.56     10.02 o 
  -8   9   5       10.43       11.05      7.28 o 
  -7   9   5        0.98        0.70      7.40 o 
  -6   9   5       22.37       23.07      7.54 o 
  -5   9   5        0.29        0.71      6.44 o 
  -4   9   5       58.22       82.46      8.92 o 
  -3   9   5        3.35        1.98      7.11 o 
  -2   9   5        1.42        5.83      6.18 o 
  -1   9   5       21.02       27.25      6.48 o 
   0   9   5        0.70        9.79      4.90 o 
   1   9   5       37.10       30.66      7.76 o 
   2   9   5      319.94      345.55     17.05 o 
   3   9   5       41.31       46.78     10.96 o 
   4   9   5        3.07        3.93      7.52 o 
   5   9   5        8.37        3.55      8.25 o 
   6   9   5        4.14        6.76      9.69 o 
 -10  10   5        0.23        8.34      7.72 o 
  -9  10   5        1.55        4.35      8.25 o 
  -8  10   5       12.33       12.07      8.28 o 
  -7  10   5        0.68        1.49      7.30 o 
  -6  10   5        0.01        5.82      6.08 o 
  -5  10   5       19.31       29.73      8.32 o 
  -4  10   5        8.27       22.20      7.46 o 
  -3  10   5       62.11       60.68      9.56 o 
  -2  10   5       14.46       16.74      6.34 o 
  -1  10   5       17.26       15.48      7.53 o 
   0  10   5        3.80        4.23      5.75 o 
   1  10   5       28.19       34.87      7.59 o 
   2  10   5        5.96        0.69      7.07 o 
   3  10   5       37.25       14.78      9.26 o 
   4  10   5        6.78       15.64      6.07 o 
   5  10   5        0.41        0.00      9.02 o 
   6  10   5        5.89       11.19      7.77 o 
 -10  11   5        0.03        1.00      7.22 o 
  -9  11   5       10.71        5.44      8.92 o 
  -8  11   5        0.65        2.56      7.33 o 
  -7  11   5        3.66        5.63      8.16 o 
  -6  11   5        4.69       12.27      7.19 o 
  -5  11   5       18.76       23.78      6.41 o 
  -4  11   5       40.83       52.25      8.70 o 
  -3  11   5        2.91        4.97      6.98 o 
  -2  11   5        0.27        9.07      6.42 o 
  -1  11   5        5.70       15.54      6.38 o 
   0  11   5        5.78        1.87      6.08 o 
   1  11   5        6.32       13.27      5.43 o 
   2  11   5       92.97       94.35     10.70 o 
   3  11   5        8.06       20.08      7.13 o 
   4  11   5        4.75        9.93      9.93 o 
   5  11   5        1.23        8.99      8.99 o 
  -9  12   5        9.45       10.48     10.11 o 
  -8  12   5        1.82        5.39      7.88 o 
  -7  12   5       43.22       47.31     10.18 o 
  -6  12   5       85.13       74.36     11.80 o 
  -5  12   5        8.28        6.28      9.43 o 
  -4  12   5        5.78        4.62      8.80 o 
  -3  12   5       62.93       45.75     11.32 o 
  -2  12   5        8.84       11.78      6.44 o 
  -1  12   5        1.12        1.38      7.15 o 
   0  12   5        0.08        4.64      4.93 o 
   1  12   5        6.36        3.34      6.17 o 
   2  12   5        1.67        9.48      6.50 o 
   3  12   5        9.88       12.97      7.62 o 
   4  12   5        5.28       21.84      7.99 o 
  -8  13   5       18.33       26.33     11.88 o 
  -7  13   5       97.33       74.02     14.31 o 
  -6  13   5       72.07       54.63     11.60 o 
  -5  13   5       78.21       94.95     12.95 o 
  -4  13   5       90.92       71.76     13.09 o 
  -3  13   5      167.01      189.92     15.40 o 
  -2  13   5        0.12        5.39      7.07 o 
  -1  13   5       13.82        0.72      6.63 o 
   0  13   5        4.42        2.10      5.93 o 
   1  13   5       51.59       39.16      9.08 o 
   2  13   5       80.89       76.85     11.61 o 
   3  13   5        8.07        4.33      9.22 o 
  -7  14   5        3.94       22.57      7.99 o 
  -6  14   5       55.95       56.01     11.34 o 
  -5  14   5      316.83      311.46     20.33 o 
  -4  14   5       86.75       98.27     13.59 o 
  -3  14   5       20.35        5.92     10.55 o 
  -2  14   5        0.45        8.25      6.56 o 
  -1  14   5       36.83       48.74      8.35 o 
   0  14   5       30.22       27.28      7.86 o 
   1  14   5        2.80        6.90      7.87 o 
   2  14   5        0.65        6.62      8.02 o 
  -6  15   5        7.00        8.65     10.40 o 
  -5  15   5        3.99        3.73      8.61 o 
  -4  15   5        6.27       13.60      8.48 o 
  -3  15   5       20.55        0.00     10.48 o 
  -2  15   5       15.35        8.43      8.43 o 
  -1  15   5        5.37        5.96      7.27 o 
   0  15   5        7.27        0.85      7.28 o 
   1  15   5        3.36        8.25      6.59 o 
  -2  16   5        0.96        5.61      8.32 o 
 -12   0   6        6.90        2.49     13.14 o 
 -11   0   6       35.09       10.45     15.32 o 
 -10   0   6       95.83      112.81     13.03 o 
  -9   0   6        1.01        3.52      8.50 o 
  -8   0   6      221.63      218.32     18.04 o 
  -7   0   6      134.46      135.60     15.09 o 
  -6   0   6      115.71      140.11     15.02 o 
  -5   0   6       19.48       23.66      8.82 o 
  -4   0   6        3.95       14.02      6.62 o 
  -3   0   6        0.05        4.56      6.69 o 
  -2   0   6       10.28        8.31      8.13 o 
  -1   0   6      227.11      209.67     14.00 o 
   0   0   6      163.69      164.65     12.54 o 
   1   0   6       65.31       67.71      8.36 o 
   2   0   6      135.80      147.87     13.82 o 
   3   0   6        2.55        3.38      8.76 o 
   4   0   6      175.05      186.22     16.78 o 
   5   0   6        2.12        4.22     10.48 o 
   6   0   6       87.17      129.81     17.63 o 
 -12   1   6        0.66       12.25     12.25 o 
 -11   1   6       36.97       25.63     11.46 o 
 -10   1   6       14.87        9.69      8.40 o 
  -9   1   6        4.12        9.07      8.77 o 
  -8   1   6       37.41       40.56      9.64 o 
  -7   1   6      418.01      462.73     22.91 o 
  -6   1   6      983.57     1004.71     31.89 o 
  -5   1   6      530.97      556.09     23.05 o 
  -4   1   6       27.19       20.08      8.55 o 
  -3   1   6       15.91       28.65      7.14 o 
  -2   1   6      114.80      115.18     11.68 o 
  -1   1   6       28.26       19.09      7.14 o 
   0   1   6       18.02       11.20      6.67 o 
   1   1   6        1.62       10.09      6.15 o 
   2   1   6       11.88        4.16      6.82 o 
   3   1   6      129.87      136.46     13.36 o 
   4   1   6       19.90       14.66      9.88 o 
   5   1   6        8.97       12.61      9.60 o 
   6   1   6       12.37        3.25     10.58 o 
 -12   2   6        7.98        5.21      9.55 o 
 -11   2   6       25.90       24.71      9.24 o 
 -10   2   6        8.30       13.63      7.87 o 
  -9   2   6        1.56        9.59      8.56 o 
  -8   2   6        2.36        5.64      8.97 o 
  -7   2   6       17.26       11.42      8.92 o 
  -6   2   6        0.97        5.27      9.94 o 
  -5   2   6        6.71       11.08      7.39 o 
  -4   2   6       12.47       25.17      8.08 o 
  -3   2   6       48.32       45.11      9.09 o 
  -2   2   6       40.79       18.54      8.54 o 
  -1   2   6       40.04       19.41      8.26 o 
   0   2   6       26.10       25.22      7.25 o 
   1   2   6       18.29       22.58      6.71 o 
   2   2   6        7.94        0.00      7.19 o 
   3   2   6       13.39        6.65      8.22 o 
   4   2   6        4.35        4.08      7.97 o 
   5   2   6        5.46        6.42      9.34 o 
   6   2   6        0.44        0.99     10.84 o 
 -12   3   6        7.42        3.76      9.89 o 
 -11   3   6        7.51        9.66      7.89 o 
 -10   3   6        1.05        0.00      8.66 o 
  -9   3   6       26.90       22.22     11.43 o 
  -8   3   6       33.49       13.76     10.99 o 
  -7   3   6        3.13        8.47      9.27 o 
  -6   3   6       36.63       56.28     10.28 o 
  -5   3   6        2.29        5.97      7.86 o 
  -4   3   6        1.49        1.48      7.41 o 
  -3   3   6       37.77       42.42      8.62 o 
  -2   3   6       11.42        9.60      7.42 o 
  -1   3   6        8.52       14.21      6.11 o 
   0   3   6        0.50        2.35      5.78 o 
   1   3   6        0.92        8.50      4.76 o 
   2   3   6       16.47       36.57      7.34 o 
   3   3   6       93.74      101.17     11.96 o 
   4   3   6        0.76        7.26      8.48 o 
   5   3   6        0.45        0.91      8.79 o 
   6   3   6        1.41       12.06      8.48 o 
 -12   4   6        6.45       11.02      9.35 o 
 -11   4   6       17.19       22.25      8.20 o 
 -10   4   6        0.18        8.16      8.16 o 
  -9   4   6       17.72       25.60      9.23 o 
  -8   4   6       17.62       21.73     10.34 o 
  -7   4   6        8.66        2.36      7.98 o 
  -6   4   6       74.33       76.98     10.12 o 
  -5   4   6        6.70        2.26      8.77 o 
  -4   4   6       91.66       84.58     11.45 o 
  -3   4   6        0.16        7.40      8.34 o 
  -2   4   6       81.15       85.84      9.88 o 
  -1   4   6        1.72       11.96      5.70 o 
   0   4   6        8.59       11.59      6.53 o 
   1   4   6        1.25        6.78      5.60 o 
   2   4   6        3.95       11.39      6.35 o 
   3   4   6       18.69       14.62      9.03 o 
   4   4   6        3.40        5.58      7.13 o 
   5   4   6        4.44        8.49      8.49 o 
   6   4   6        2.12        6.96     10.27 o 
 -11   5   6        2.99       12.01      7.03 o 
 -10   5   6        2.80        3.31      7.39 o 
  -9   5   6       14.62        8.90      9.26 o 
  -8   5   6        1.98       13.69      8.12 o 
  -7   5   6        0.47       10.16      7.46 o 
  -6   5   6       38.11       29.00     10.95 o 
  -5   5   6       30.79       49.15     10.11 o 
  -4   5   6        0.16        8.37      6.61 o 
  -3   5   6       16.10       20.23      8.36 o 
  -2   5   6        5.51        7.96      7.96 o 
  -1   5   6        1.53        2.02      5.43 o 
   0   5   6       11.73       12.58      6.04 o 
   1   5   6        6.83        1.25      5.87 o 
   2   5   6       66.93       60.01     10.61 o 
   3   5   6      316.61      318.40     18.12 o 
   4   5   6       27.16       47.91      8.61 o 
   5   5   6        1.66       11.66      7.37 o 
   6   5   6       25.07       17.89      9.76 o 
 -11   6   6        3.61        6.24      7.59 o 
 -10   6   6       20.80       15.33      9.98 o 
  -9   6   6       16.30       11.62      9.83 o 
  -8   6   6        0.73        9.73      8.15 o 
  -7   6   6       50.07       68.66     10.83 o 
  -6   6   6        2.34        6.20      8.33 o 
  -5   6   6      119.05      100.31     13.08 o 
  -4   6   6       32.02       32.97      9.81 o 
  -3   6   6        7.37       18.25      8.51 o 
  -2   6   6       15.47       20.84      8.05 o 
  -1   6   6        2.17        5.67      7.04 o 
   0   6   6       12.38       11.63      6.83 o 
   1   6   6       75.88       63.98      9.09 o 
   2   6   6       81.43       80.30     12.33 o 
   3   6   6        4.86        8.72      8.72 o 
   4   6   6        8.25       15.02      7.93 o 
   5   6   6        2.03        6.40      8.33 o 
 -11   7   6       15.68       23.18      9.41 o 
 -10   7   6        4.22       10.60      7.48 o 
  -9   7   6       52.72       55.17     11.93 o 
  -8   7   6        9.61        3.29      8.49 o 
  -7   7   6       14.85       24.80      8.87 o 
  -6   7   6       31.61       11.03      9.89 o 
  -5   7   6       12.33        2.33      8.15 o 
  -4   7   6       61.91       55.19     10.59 o 
  -3   7   6       87.12       78.96     11.80 o 
  -2   7   6        2.30        4.54      8.11 o 
  -1   7   6       11.67        5.05      7.32 o 
   0   7   6       79.21       69.41      9.19 o 
   1   7   6        1.46        5.22      7.23 o 
   2   7   6       15.74       17.88      8.26 o 
   3   7   6        2.27       10.96      6.14 o 
   4   7   6       68.01       51.56     12.08 o 
   5   7   6        5.60       16.04      7.93 o 
 -10   8   6        5.28       19.21      7.25 o 
  -9   8   6        1.11       10.46      7.45 o 
  -8   8   6        0.20       14.34      7.67 o 
  -7   8   6        5.61       17.98      8.90 o 
  -6   8   6        7.78        0.85      8.40 o 
  -5   8   6       22.59       30.16      8.76 o 
  -4   8   6       31.87       21.38      9.38 o 
  -3   8   6        3.23       10.28      6.98 o 
  -2   8   6        0.14        7.76      7.76 o 
  -1   8   6       56.77       68.66      8.81 o 
   0   8   6       24.82       26.56      8.21 o 
   1   8   6       33.05       15.49      8.81 o 
   2   8   6       72.87       70.80     10.68 o 
   3   8   6       60.04       40.52     11.46 o 
   4   8   6       47.75       49.92     11.44 o 
   5   8   6        9.41       16.62     10.12 o 
 -10   9   6        0.02        0.97      8.76 o 
  -9   9   6        1.18       11.21     11.21 o 
  -8   9   6       26.33       18.22     10.54 o 
  -7   9   6        1.26        8.41      7.87 o 
  -6   9   6        0.04        6.61      6.52 o 
  -5   9   6        5.24        0.85      8.69 o 
  -4   9   6        2.11        4.82      8.15 o 
  -3   9   6       22.31       16.13      8.92 o 
  -2   9   6       20.27       10.30     10.10 o 
  -1   9   6        7.41        1.49      7.53 o 
   0   9   6        0.79        3.47      6.39 o 
   1   9   6       80.65       71.96     10.89 o 
   2   9   6      185.84      162.17     13.92 o 
   3   9   6       20.06       19.32      7.39 o 
   4   9   6        3.85        3.71      9.51 o 
  -9  10   6       27.50       18.66     10.31 o 
  -8  10   6        1.60        2.66      8.95 o 
  -7  10   6        0.94        3.48      8.86 o 
  -6  10   6        1.69        7.61      8.70 o 
  -5  10   6       17.94        5.06      8.74 o 
  -4  10   6        4.01        1.67      7.25 o 
  -3  10   6        5.89        8.84      8.84 o 
  -2  10   6        3.36        8.19      8.19 o 
  -1  10   6        4.89        4.75      7.16 o 
   0  10   6        0.05        1.49      6.02 o 
   1  10   6        7.01       13.64      7.31 o 
   2  10   6        0.02        3.93      7.24 o 
   3  10   6        1.85        1.74      8.37 o 
  -8  11   6        6.38        6.51      9.42 o 
  -7  11   6       15.91        5.40      9.58 o 
  -6  11   6        5.17        6.18      9.67 o 
  -5  11   6        3.57        3.44      8.89 o 
  -4  11   6       12.71       28.46      7.14 o 
  -3  11   6       12.48        0.83      9.14 o 
  -2  11   6        2.05        5.91      8.33 o 
  -1  11   6       17.91       30.07      9.79 o 
   0  11   6        0.98        0.77      8.22 o 
   1  11   6        5.10        3.71      8.24 o 
   2  11   6        2.74        6.59      6.59 o 
   3  11   6        6.22        1.83      6.97 o 
  -8  12   6       20.98       22.25      9.12 o 
  -7  12   6       26.86       18.67     10.57 o 
  -6  12   6        0.03        5.50     10.31 o 
  -5  12   6       35.20       50.50      9.42 o 
  -4  12   6        5.10        0.91      7.95 o 
  -3  12   6        7.08       12.45      8.20 o 
  -2  12   6        0.23        5.22      7.43 o 
  -1  12   6        0.32        1.68      8.10 o 
   0  12   6        1.19        1.54      7.35 o 
   1  12   6        8.68       12.56      7.14 o 
   2  12   6        0.62        6.06      8.10 o 
  -6  13   6       33.83       44.84     11.21 o 
  -5  13   6       23.94       23.50     11.30 o 
  -4  13   6       21.95       16.85     11.20 o 
  -3  13   6       26.82       15.73      8.76 o 
  -2  13   6        1.18        5.44      6.76 o 
  -1  13   6        1.70        7.05      7.90 o 
   0  13   6       54.16       29.96     11.14 o 
  -4  14   6       15.27        6.86     12.47 o 
  -3  14   6       14.93       22.40     10.84 o 
  -2  14   6        1.77        6.73      8.21 o 
 -11   1   7        0.02        0.92      8.86 o 
 -10   1   7        0.07       13.17     11.35 o 
  -9   1   7        5.84       10.46     11.87 o 
  -8   1   7        0.04       11.42     11.42 o 
  -7   1   7       19.78       18.98     11.75 o 
  -6   1   7        0.44        8.47     10.89 o 
  -5   1   7       49.54       32.76     12.87 o 
  -4   1   7        1.53        3.39      8.73 o 
  -3   1   7       34.23       36.43      8.27 o 
  -2   1   7        8.63        1.59      7.66 o 
  -1   1   7        4.78        5.96      7.09 o 
   0   1   7        4.37        1.38      6.92 o 
   1   1   7       20.64       26.89      8.18 o 
   2   1   7        3.67       12.12      8.86 o 
   3   1   7       37.52       51.16     11.10 o 
   4   1   7       14.84        3.23     13.11 o 
 -11   2   7        1.24        5.62      8.86 o 
 -10   2   7        6.58       12.92     12.92 o 
  -9   2   7        0.04        7.24     10.74 o 
  -8   2   7       30.30       10.21     12.09 o 
  -7   2   7        9.73       15.08     11.45 o 
  -6   2   7       73.78       68.20     15.64 o 
  -5   2   7       10.81       22.25     10.41 o 
  -4   2   7        1.08       14.19      7.04 o 
  -3   2   7        3.86        9.24      6.51 o 
  -2   2   7        7.32        2.38      8.19 o 
  -1   2   7       56.36       31.51      9.39 o 
   0   2   7        5.84        7.03      7.76 o 
   1   2   7        2.82       12.55      6.92 o 
   2   2   7        2.20        6.60      6.76 o 
   3   2   7       62.35       66.06     12.72 o 
   4   2   7        4.31       13.28      9.49 o 
 -10   3   7        2.43        4.18     10.33 o 
  -9   3   7        1.33       12.45     12.45 o 
  -8   3   7        1.45       16.08      9.75 o 
  -7   3   7       53.36       54.01     12.67 o 
  -6   3   7        0.37        1.93     12.15 o 
  -5   3   7        8.69        9.61     10.17 o 
  -4   3   7        2.05        1.87      8.91 o 
  -3   3   7        2.18       10.58      8.38 o 
  -2   3   7        3.74       13.27      6.64 o 
  -1   3   7        8.25        9.26      8.81 o 
   0   3   7        0.86        3.59      6.21 o 
   1   3   7        3.29       14.48      6.26 o 
   2   3   7        3.95        4.79      8.60 o 
   3   3   7       68.37       71.25     13.00 o 
   4   3   7       38.18       50.50     12.45 o 
 -10   4   7        0.48       11.24     11.24 o 
  -9   4   7        0.12       13.24      9.68 o 
  -8   4   7        1.47        1.99     11.42 o 
  -7   4   7        0.96       11.49     11.49 o 
  -6   4   7        3.09       11.85      9.95 o 
  -5   4   7        2.49        8.82     10.06 o 
  -4   4   7       10.22        0.00      9.92 o 
  -3   4   7        1.39        1.81      9.30 o 
  -2   4   7       13.84       11.17      8.17 o 
  -1   4   7        0.07        9.31      9.31 o 
   0   4   7        1.66        5.85      7.37 o 
   1   4   7       38.49       41.44      9.80 o 
   2   4   7        4.50       12.00      7.46 o 
   3   4   7       48.78       38.75      9.97 o 
 -10   5   7        0.54       11.32     11.32 o 
  -9   5   7        0.27       10.09      9.49 o 
  -8   5   7        2.89       11.15     11.15 o 
  -7   5   7        6.05       19.76     10.36 o 
  -6   5   7        2.28       12.13     12.13 o 
  -5   5   7       34.64       35.46     11.60 o 
  -4   5   7       13.55       18.47     10.11 o 
  -3   5   7        0.94        1.83      8.19 o 
  -2   5   7        1.60        9.79      7.78 o 
  -1   5   7       22.48       35.43      9.52 o 
   0   5   7        1.20        8.22      8.22 o 
   1   5   7      320.81      329.50     18.09 o 
   2   5   7       66.80       81.59     13.24 o 
   3   5   7       20.20       30.15     10.78 o 
 -10   6   7        8.59       18.13      9.16 o 
  -9   6   7       28.38       27.04     10.30 o 
  -8   6   7        3.23        7.97     10.06 o 
  -7   6   7        6.55       10.81      9.57 o 
  -6   6   7        0.06       17.77      7.98 o 
  -5   6   7       20.15       13.86     11.68 o 
  -4   6   7      106.67      105.41     14.60 o 
  -3   6   7       19.69       35.61      8.90 o 
  -2   6   7        0.97        2.74      9.92 o 
  -1   6   7        8.76       10.41     10.41 o 
   0   6   7        0.52        3.08      8.26 o 
   1   6   7       15.99        0.76      9.24 o 
   2   6   7        1.02        4.15      8.06 o 
   3   6   7       36.50       17.12     10.40 o 
  -9   7   7        0.26       18.02      8.83 o 
  -8   7   7        3.52        5.93     11.17 o 
  -7   7   7        0.74        3.91      8.94 o 
  -6   7   7        0.60        0.00      9.75 o 
  -5   7   7       31.47       16.94     11.71 o 
  -4   7   7       97.60       98.61     13.67 o 
  -3   7   7       12.58       20.55      9.74 o 
  -2   7   7        0.40        7.55      8.97 o 
  -1   7   7        5.40        3.50      8.48 o 
   0   7   7      107.86      103.14     12.99 o 
   1   7   7      127.81      130.19     13.08 o 
   2   7   7       73.05       58.11     10.44 o 
  -9   8   7       25.25       28.30     10.66 o 
  -8   8   7        6.03        4.00     10.15 o 
  -7   8   7        0.17        9.99     10.39 o 
  -6   8   7       14.58       17.99     10.10 o 
  -5   8   7       16.79       16.09     10.38 o 
  -4   8   7        7.07        0.00     10.73 o 
  -3   8   7       28.92       23.93     12.18 o 
  -2   8   7        3.48        5.78     10.27 o 
  -1   8   7        1.39        5.41      8.53 o 
   0   8   7       31.45       34.41      9.01 o 
   1   8   7       62.18       54.01      7.96 o 
   2   8   7        0.86       12.11      7.72 o 
  -8   9   7        0.48       10.79     10.79 o 
  -7   9   7        0.43        0.99      8.14 o 
  -6   9   7       10.85       15.10     11.45 o 
  -5   9   7        3.59        2.02     10.95 o 
  -4   9   7        0.77        5.14     10.28 o 
  -3   9   7        1.96       12.14      9.28 o 
  -2   9   7        0.23        9.81      9.81 o 
  -1   9   7       38.76       50.10     12.21 o 
   0   9   7       58.70       45.66     10.77 o 
   1   9   7        0.09        2.43      7.87 o 
  -7  10   7        3.69        4.14      8.93 o 
  -6  10   7        1.67        2.02      8.60 o 
  -5  10   7        1.34        8.32      8.92 o 
  -4  10   7        0.14        6.23      9.85 o 
  -3  10   7        0.12        5.19      9.90 o 
  -2  10   7        1.59        2.02     10.24 o 
  -1  10   7        0.16        1.89      9.57 o 
   0  10   7        1.40        5.24      8.88 o 
  -5  11   7        0.05        1.08      9.23 o 
  -4  11   7       11.85        5.32     11.12 o 
  -3  11   7        0.82        4.22      9.13 o 
  -2  11   7        1.40        2.09      8.10 o 
  -1  11   7        0.89       10.48     10.48 o 
  -9   0   8        0.97        1.35     16.42 o 
  -8   0   8      155.25      159.27     20.29 o 
  -7   0   8      124.14      104.05     18.11 o 
  -6   0   8        2.39        5.40     13.72 o 
  -5   0   8        0.51        6.15      9.79 o 
  -4   0   8       34.95       28.66     11.06 o 
  -3   0   8       78.14       76.47     12.22 o 
  -2   0   8       72.79       87.22     12.36 o 
  -1   0   8        0.11        2.75      8.67 o 
   0   0   8        3.36        0.00      8.47 o 
   1   0   8        3.64        2.01      8.71 o 
  -8   1   8       65.71       49.93     20.40 o 
  -7   1   8      142.77      126.11     22.82 o 
  -6   1   8        3.63        0.00     13.39 o 
  -5   1   8       18.12        9.64     11.59 o 
  -4   1   8        0.19       16.33     10.44 o 
  -3   1   8        2.76        6.78      8.64 o 
  -2   1   8        0.58       13.92      8.35 o 
  -1   1   8        0.67        0.00      8.17 o 
   0   1   8        2.75        0.82      8.48 o 
   1   1   8        0.42        6.59      9.49 o 
  -8   2   8       18.15        4.03     16.60 o 
  -7   2   8       28.69       52.63     16.84 o 
  -6   2   8        0.35        2.38     13.47 o 
  -5   2   8        1.33        2.26     10.91 o 
  -4   2   8       11.86       24.56     11.96 o 
  -3   2   8       29.38       22.17     10.94 o 
  -2   2   8       19.60       14.22     10.27 o 
  -1   2   8        2.40        8.07      8.07 o 
   0   2   8        5.85        0.89      8.05 o 
   1   2   8        2.13        7.15      8.36 o 
  -8   3   8        9.99        6.67     14.21 o 
  -7   3   8        0.00        1.26     16.15 o 
  -6   3   8        3.63       17.59     11.18 o 
  -5   3   8        4.99        8.39     12.31 o 
  -4   3   8        0.30       10.31     10.31 o 
  -3   3   8        0.74       11.73     11.73 o 
  -2   3   8        0.58       10.81      8.98 o 
  -1   3   8        4.10       10.96      7.72 o 
   0   3   8        4.16       16.05      6.95 o 
  -8   4   8       10.33        3.96     15.57 o 
  -7   4   8        1.69       13.10     13.35 o 
  -6   4   8       12.37       10.29     14.50 o 
  -5   4   8        2.61       11.12     12.34 o 
  -4   4   8        5.56       14.08     11.54 o 
  -3   4   8        0.46        4.43      9.08 o 
  -2   4   8        4.18        2.08     10.41 o 
  -1   4   8        0.23        8.48      9.10 o 
   0   4   8        4.90       12.06      8.25 o 
  -7   5   8       14.50        5.17     17.11 o 
  -6   5   8       10.20       19.37     12.87 o 
  -5   5   8        0.13       13.13     13.13 o 
  -4   5   8       10.31       15.85     12.32 o 
  -3   5   8        0.08        9.17     10.04 o 
  -2   5   8        0.03        9.63      9.22 o 
  -1   5   8        2.07       10.72      8.91 o 
   0   5   8       35.24       25.58     10.55 o 
  -7   6   8        1.70        8.99     12.95 o 
  -6   6   8        3.13       13.93     13.93 o 
  -5   6   8        4.32        7.72     13.37 o 
  -4   6   8       10.35       24.95     11.53 o 
  -3   6   8        0.26        2.34      9.50 o 
  -2   6   8       31.28       43.13     12.56 o 
  -1   6   8       24.30       23.27     11.35 o 
  -5   7   8        2.87        1.31     12.31 o 
  -4   7   8        1.32        7.59     12.84 o 
  -3   7   8       11.79        8.50     13.41 o 
  -2   7   8       12.64       12.56     11.82 o 
                                                 
